# Supplementary material for: Methyl 3,5-bis­[(3-chloro­pyrazin-2-yl)­oxy]benzoate
Source: Acta Crystallogr Sect E Struct Rep Online. 2013 Apr 20;69(Pt 5):o777. doi: 10.1107/S1600536813010465 (PMC3648301; doi:10.1107/S1600536813010465)
Supplement: Supplementary file 1 [file e-69-0o777-sup1.cif]

##############################################################################
#                                                                            #
# This CIF contains the data in a paper accepted for publication in          #
# Acta Crystallographica Section E. It conforms to the requirements of       #
# Notes for Authors for Acta Crystallographica Section E, and has been       #
# peer reviewed under the auspices of the IUCr Commission on Journals.       #
#                                                                            #
# Full details of the Crystallographic Information File format               #
# are given in the paper "The Crystallographic Information File (CIF):       #
# a New Standard Archive File for Crystallography" by S. R. Hall, F. H.      #
# Allen and I. D. Brown [Acta Cryst. (1991), A47, 655-685].                  #
#                                                                            #
# The current version of the core CIF dictionary is obtainable from          #
# ftp://ftp.iucr.org/pub/cif_core.dic.                                       #
#                                                                            #
# Software is freely available for graphical display of the structure(s)     #
# in this CIF. For information consult the CIF software page                 #
# http://www.iucr.org/resources/cif/software.                                #
#                                                                            #
# This file may be used for bona fide research purposes within the           #
# scientific community so long as proper attribution is given to the journal # 
# article from which it was obtained.                                        #
#                                                                            #
##############################################################################
data_global
_audit_creation_method     SHELXL-97
_journal_date_recd_electronic     2013-03-16
_journal_date_accepted     2013-04-17
_journal_name_full     'Acta Crystallographica, Section E'
_journal_year     2013
_journal_volume     69
_journal_issue      5
_journal_page_first     o777
_journal_page_last     o777
_journal_paper_category     QO
_journal_paper_doi     10.1107/S1600536813010465
_journal_coeditor_code     PV2625
_publ_contact_author_name     'Devadasan Velmurugan'
_publ_contact_author_address
;
CAS in Crystallography and Biophysics
University of Madras
Maraimalai Campus (Guindy Campus)
Chennai 600 025
India
;
_publ_contact_author_email     shirai2011@gmail.com
_publ_contact_author_fax     '044 091 2499 3057'
_publ_contact_author_phone     '044 091 24484170'
_publ_section_title
;
Methyl 3,5-bis[(3-chloropyrazin-2-yl)oxy]benzoate
;
loop_
    _publ_author_name
    _publ_author_address
    'Thothadri Srinivasan'
;
Centre of Advanced Study in Crystallography and Biophysics
University of Madras
Guindy Campus
Chennai 600 025
India
;
    'Venkatesan Kalpana'
;
Department of Organic Chemistry,
University of Madras,
Guindy Campus,
Chennai 600 025,
India
;
    'Perumal Rajakumar'
;
Department of Organic Chemistry,
University of Madras,
Guindy Campus,
Chennai 600 025,
India
;
    'Devadasan Velmurugan'
;
Centre of Advanced Study in Crystallography and Biophysics
University of Madras
Guindy Campus
Chennai 600 025
India
;
data_I
_audit_creation_method     SHELXL-97
_chemical_name_systematic
;
Methyl 3,5-bis[(3-chloropyrazin-2-yl)oxy]benzoate
;
_chemical_name_common     ?
_chemical_formula_moiety     'C16 H10 Cl2 N4 O4'
_chemical_formula_sum     'C16 H10 Cl2 N4 O4'
_chemical_formula_iupac     'C16 H10 Cl2 N4 O4'
_chemical_formula_weight     393.18
_chemical_melting_point     ?
_symmetry_cell_setting     triclinic
_symmetry_space_group_name_H-M     'P -1'
_symmetry_space_group_name_Hall     '-P 1'
loop_
    _symmetry_equiv_pos_as_xyz
    'x, y, z'
    '-x, -y, -z'
_cell_length_a     8.5437(15)
_cell_length_b     9.2984(18)
_cell_length_c     11.545(2)
_cell_angle_alpha     88.592(10)
_cell_angle_beta     74.974(9)
_cell_angle_gamma     73.231(9)
_cell_volume     846.9(3)
_cell_formula_units_Z     2
_cell_measurement_reflns_used     3453
_cell_measurement_theta_min     1.83
_cell_measurement_theta_max     26.57
_cell_measurement_temperature     293(2)
_exptl_crystal_description     Block
_exptl_crystal_colour     Colourless
_exptl_crystal_size_max     0.30
_exptl_crystal_size_mid     0.25
_exptl_crystal_size_min     0.20
_exptl_crystal_density_diffrn     1.542
_exptl_crystal_density_meas     ?
_exptl_crystal_density_method     'not measured'
_exptl_crystal_F_000     400
_exptl_absorpt_coefficient_mu     0.414
_exptl_absorpt_correction_type     multi-scan
_exptl_absorpt_process_details     '(<i>SADABS</i>; Bruker, 2008)'
_exptl_absorpt_correction_T_min     0.8858
_exptl_absorpt_correction_T_max     0.9217
_exptl_special_details
;
;
_diffrn_ambient_temperature     293(2)
_diffrn_radiation_type     MoK\a
_diffrn_radiation_wavelength     0.71073
_diffrn_radiation_source     'fine-focus sealed tube'
_diffrn_radiation_monochromator     graphite
_diffrn_measurement_device_type
                              'Bruker SMART APEXII area-detector diffractometer'
_diffrn_measurement_method     '\w and \f scans'
_diffrn_detector_area_resol_mean     ?
_diffrn_reflns_number     12425
_diffrn_reflns_av_R_equivalents     0.0244
_diffrn_reflns_av_sigmaI/netI     0.0201
_diffrn_reflns_theta_min     1.83
_diffrn_reflns_theta_max     26.57
_diffrn_reflns_theta_full     25.00
_diffrn_measured_fraction_theta_max     0.976
_diffrn_measured_fraction_theta_full     0.988
_diffrn_reflns_limit_h_min     -10
_diffrn_reflns_limit_h_max     10
_diffrn_reflns_limit_k_min     -11
_diffrn_reflns_limit_k_max     11
_diffrn_reflns_limit_l_min     -14
_diffrn_reflns_limit_l_max     14
_diffrn_standards_number     0
_diffrn_standards_interval_count     ?
_diffrn_standards_interval_time     ?
_diffrn_standards_decay_%     ?
_refine_special_details
;
 Refinement of F^2^ against ALL reflections.  The weighted R-factor wR and
 goodness of fit S are based on F^2^, conventional R-factors R are based
 on F, with F set to zero for negative F^2^. The threshold expression of
 F^2^ > 2sigma(F^2^) is used only for calculating R-factors(gt) etc. and is
 not relevant to the choice of reflections for refinement.  R-factors based
 on F^2^ are statistically about twice as large as those based on F, and R-
 factors based on ALL data will be even larger.
;
_reflns_number_total     3453
_reflns_number_gt     3076
_reflns_threshold_expression     I>2sigma(I)
_refine_ls_structure_factor_coef     Fsqd
_refine_ls_matrix_type     full
_refine_ls_R_factor_all     0.0438
_refine_ls_R_factor_gt     0.0393
_refine_ls_wR_factor_gt     0.1175
_refine_ls_wR_factor_ref     0.1239
_refine_ls_goodness_of_fit_ref     1.040
_refine_ls_restrained_S_all     1.040
_refine_ls_number_reflns     3453
_refine_ls_number_parameters     236
_refine_ls_number_restraints     0
_refine_ls_hydrogen_treatment     constr
_refine_ls_weighting_scheme     calc
_refine_ls_weighting_details
         'calc w=1/[\s^2^(Fo^2^)+(0.0678P)^2^+0.3652P] where P=(Fo^2^+2Fc^2^)/3'
_atom_sites_solution_hydrogens     geom
_atom_sites_solution_primary     direct
_atom_sites_solution_secondary     difmap
_refine_ls_shift/su_max     0.000
_refine_ls_shift/su_mean     0.000
_refine_diff_density_max     0.304
_refine_diff_density_min     -0.457
_refine_ls_extinction_method     none
_refine_ls_extinction_coef     ?
loop_
    _atom_type_symbol
    _atom_type_description
    _atom_type_scat_dispersion_real
    _atom_type_scat_dispersion_imag
    _atom_type_scat_source
    'C' 'C' 0.0033 0.0016
                         'International Tables Vol C Tables 4.2.6.8 and 6.1.1.4'
    'H' 'H' 0.0000 0.0000
                         'International Tables Vol C Tables 4.2.6.8 and 6.1.1.4'
    'N' 'N' 0.0061 0.0033
                         'International Tables Vol C Tables 4.2.6.8 and 6.1.1.4'
    'O' 'O' 0.0106 0.0060
                         'International Tables Vol C Tables 4.2.6.8 and 6.1.1.4'
    'Cl' 'Cl' 0.1484 0.1585
                         'International Tables Vol C Tables 4.2.6.8 and 6.1.1.4'
_computing_data_collection     'APEX2 (Bruker, 2008)'
_computing_cell_refinement     'SAINT (Bruker, 2008)'
_computing_data_reduction     'SAINT (Bruker, 2008)'
_computing_structure_solution     'SHELXS97 (Sheldrick, 2008)'
_computing_structure_refinement     'SHELXL97 (Sheldrick, 2008)'
_computing_molecular_graphics     'ORTEP-3 for Windows (Farrugia, 2012)'
_computing_publication_material
                            'SHELXL97 (Sheldrick, 2008) and PLATON (Spek, 2009)'
loop_
    _atom_site_type_symbol
    _atom_site_label
    _atom_site_fract_x
    _atom_site_fract_y
    _atom_site_fract_z
    _atom_site_U_iso_or_equiv
    _atom_site_adp_type
    _atom_site_calc_flag
    _atom_site_refinement_flags
    _atom_site_occupancy
    _atom_site_symmetry_multiplicity
    _atom_site_disorder_assembly
    _atom_site_disorder_group
    C C1 1.2164(2) -0.13661(19) 0.56898(15) 0.0357(4) Uani d . 1 1 . .
    C C2 1.3326(2) -0.2435(2) 0.48010(16) 0.0392(4) Uani d . 1 1 . .
    C C3 1.2200(3) -0.4217(2) 0.5674(2) 0.0512(5) Uani d . 1 1 . .
    H H3 1.2182 -0.5212 0.5714 0.061 Uiso calc R 1 1 . .
    C C4 1.1050(3) -0.3171(2) 0.65286(19) 0.0486(4) Uani d . 1 1 . .
    H H4 1.0265 -0.3476 0.7125 0.058 Uiso calc R 1 1 . .
    C C5 1.1396(2) 0.10665(18) 0.66279(15) 0.0364(4) Uani d . 1 1 . .
    C C6 1.1808(2) 0.07829(19) 0.77108(16) 0.0377(4) Uani d . 1 1 . .
    H H6 1.2538 -0.0136 0.7823 0.045 Uiso calc R 1 1 . .
    C C7 1.1100(2) 0.19087(19) 0.86279(16) 0.0376(4) Uani d . 1 1 . .
    C C8 0.9977(2) 0.32842(19) 0.84678(16) 0.0394(4) Uani d . 1 1 . .
    H H8 0.9532 0.4046 0.9073 0.047 Uiso calc R 1 1 . .
    C C9 0.9551(2) 0.34790(19) 0.73925(17) 0.0376(4) Uani d . 1 1 . .
    C C10 1.0255(2) 0.23987(19) 0.64574(16) 0.0383(4) Uani d . 1 1 . .
    H H10 0.9970 0.2562 0.5731 0.046 Uiso calc R 1 1 . .
    C C11 0.6780(2) 0.5146(2) 0.76707(15) 0.0376(4) Uani d . 1 1 . .
    C C12 0.5715(2) 0.6516(2) 0.74204(17) 0.0443(4) Uani d . 1 1 . .
    C C13 0.3460(3) 0.5899(3) 0.8520(2) 0.0683(7) Uani d . 1 1 . .
    H H13 0.2294 0.6121 0.8838 0.082 Uiso calc R 1 1 . .
    C C14 0.4482(3) 0.4569(3) 0.8760(2) 0.0594(6) Uani d . 1 1 . .
    H H14 0.3993 0.3908 0.9235 0.071 Uiso calc R 1 1 . .
    C C15 1.1546(2) 0.1705(2) 0.98024(17) 0.0458(4) Uani d . 1 1 . .
    C C16 1.2714(4) -0.0079(3) 1.1083(2) 0.0749(8) Uani d . 1 1 . .
    H H16A 1.3582 0.0366 1.1128 0.112 Uiso calc R 1 1 . .
    H H16B 1.3125 -0.1150 1.1123 0.112 Uiso calc R 1 1 . .
    H H16C 1.1733 0.0318 1.1742 0.112 Uiso calc R 1 1 . .
    N N1 1.3349(2) -0.38465(18) 0.47831(15) 0.0479(4) Uani d . 1 1 . .
    N N2 1.10203(19) -0.17218(18) 0.65331(14) 0.0427(3) Uani d . 1 1 . .
    N N3 0.4081(2) 0.6891(2) 0.78443(18) 0.0618(5) Uani d . 1 1 . .
    N N4 0.6181(2) 0.41812(19) 0.83301(15) 0.0462(4) Uani d . 1 1 . .
    O O1 1.22265(18) 0.00741(14) 0.56204(11) 0.0460(3) Uani d . 1 1 . .
    O O2 0.84699(15) 0.48570(14) 0.71782(13) 0.0445(3) Uani d . 1 1 . .
    O O3 1.1276(3) 0.27208(19) 1.05207(15) 0.0702(5) Uani d . 1 1 . .
    O O4 1.2263(2) 0.02685(17) 0.99597(13) 0.0623(4) Uani d . 1 1 . .
    Cl Cl1 1.47807(7) -0.18931(7) 0.36871(5) 0.06146(19) Uani d . 1 1 . .
    Cl Cl2 0.65455(7) 0.77453(6) 0.65015(6) 0.06183(19) Uani d . 1 1 . .
loop_
    _atom_site_aniso_label
    _atom_site_aniso_U_11
    _atom_site_aniso_U_22
    _atom_site_aniso_U_33
    _atom_site_aniso_U_12
    _atom_site_aniso_U_13
    _atom_site_aniso_U_23
    C1 0.0370(8) 0.0322(8) 0.0376(8) -0.0068(6) -0.0133(7) 0.0005(7)
    C2 0.0381(8) 0.0391(9) 0.0390(9) -0.0076(7) -0.0117(7) -0.0023(7)
    C3 0.0665(13) 0.0348(10) 0.0563(12) -0.0176(9) -0.0197(10) 0.0023(8)
    C4 0.0532(11) 0.0477(11) 0.0505(11) -0.0232(9) -0.0137(9) 0.0039(9)
    C5 0.0381(8) 0.0292(8) 0.0387(9) -0.0092(6) -0.0052(7) -0.0010(7)
    C6 0.0351(8) 0.0289(8) 0.0434(9) -0.0028(6) -0.0078(7) 0.0018(7)
    C7 0.0357(8) 0.0336(8) 0.0402(9) -0.0070(7) -0.0082(7) 0.0030(7)
    C8 0.0371(8) 0.0315(8) 0.0433(9) -0.0049(7) -0.0050(7) -0.0018(7)
    C9 0.0310(8) 0.0283(8) 0.0498(10) -0.0052(6) -0.0087(7) 0.0068(7)
    C10 0.0391(9) 0.0361(9) 0.0410(9) -0.0112(7) -0.0128(7) 0.0059(7)
    C11 0.0367(8) 0.0358(9) 0.0377(9) -0.0049(7) -0.0113(7) -0.0021(7)
    C12 0.0453(10) 0.0402(10) 0.0426(9) -0.0009(8) -0.0161(8) 0.0015(8)
    C13 0.0368(10) 0.0936(19) 0.0598(13) -0.0022(11) -0.0063(9) 0.0058(13)
    C14 0.0465(11) 0.0787(16) 0.0515(12) -0.0204(11) -0.0089(9) 0.0103(11)
    C15 0.0447(10) 0.0449(10) 0.0424(10) -0.0061(8) -0.0100(8) 0.0018(8)
    C16 0.0865(18) 0.0765(17) 0.0503(13) 0.0020(14) -0.0283(12) 0.0137(12)
    N1 0.0530(9) 0.0366(8) 0.0518(9) -0.0062(7) -0.0168(7) -0.0036(7)
    N2 0.0406(8) 0.0419(8) 0.0449(8) -0.0126(6) -0.0093(6) -0.0002(6)
    N3 0.0438(9) 0.0655(12) 0.0591(11) 0.0096(8) -0.0132(8) 0.0027(9)
    N4 0.0418(8) 0.0467(9) 0.0483(9) -0.0107(7) -0.0114(7) 0.0056(7)
    O1 0.0592(8) 0.0332(6) 0.0397(7) -0.0130(6) -0.0035(6) -0.0006(5)
    O2 0.0352(6) 0.0316(6) 0.0607(8) -0.0030(5) -0.0107(6) 0.0111(6)
    O3 0.1037(14) 0.0530(9) 0.0501(9) -0.0085(9) -0.0293(9) -0.0063(7)
    O4 0.0801(11) 0.0483(8) 0.0498(8) 0.0040(7) -0.0279(8) 0.0045(7)
    Cl1 0.0616(3) 0.0610(3) 0.0520(3) -0.0218(3) 0.0069(2) -0.0066(2)
    Cl2 0.0665(3) 0.0411(3) 0.0743(4) -0.0066(2) -0.0239(3) 0.0175(2)
_geom_special_details
;
 All esds (except the esd in the dihedral angle between two l.s. planes)
 are estimated using the full covariance matrix.  The cell esds are taken
 into account individually in the estimation of esds in distances, angles
 and torsion angles; correlations between esds in cell parameters are only
 used when they are defined by crystal symmetry.  An approximate (isotropic)
 treatment of cell esds is used for estimating esds involving l.s. planes.
;
loop_
    _geom_bond_atom_site_label_1
    _geom_bond_atom_site_label_2
    _geom_bond_site_symmetry_2
    _geom_bond_distance
    _geom_bond_publ_flag
    C1 N2 . 1.300(2) ?
    C1 O1 . 1.355(2) ?
    C1 C2 . 1.407(2) ?
    C2 N1 . 1.308(2) ?
    C2 Cl1 . 1.7185(19) ?
    C3 N1 . 1.340(3) ?
    C3 C4 . 1.370(3) ?
    C3 H3 . 0.9300 ?
    C4 N2 . 1.340(3) ?
    C4 H4 . 0.9300 ?
    C5 C6 . 1.384(2) ?
    C5 C10 . 1.383(2) ?
    C5 O1 . 1.398(2) ?
    C6 C7 . 1.393(2) ?
    C6 H6 . 0.9300 ?
    C7 C8 . 1.401(2) ?
    C7 C15 . 1.495(3) ?
    C8 C9 . 1.375(3) ?
    C8 H8 . 0.9300 ?
    C9 C10 . 1.380(3) ?
    C9 O2 . 1.4057(19) ?
    C10 H10 . 0.9300 ?
    C11 N4 . 1.294(2) ?
    C11 O2 . 1.356(2) ?
    C11 C12 . 1.409(2) ?
    C12 N3 . 1.297(3) ?
    C12 Cl2 . 1.718(2) ?
    C13 N3 . 1.332(3) ?
    C13 C14 . 1.362(4) ?
    C13 H13 . 0.9300 ?
    C14 N4 . 1.348(3) ?
    C14 H14 . 0.9300 ?
    C15 O3 . 1.203(3) ?
    C15 O4 . 1.329(2) ?
    C16 O4 . 1.450(3) ?
    C16 H16A . 0.9600 ?
    C16 H16B . 0.9600 ?
    C16 H16C . 0.9600 ?
loop_
    _geom_angle_atom_site_label_1
    _geom_angle_atom_site_label_2
    _geom_angle_atom_site_label_3
    _geom_angle_site_symmetry_1
    _geom_angle_site_symmetry_3
    _geom_angle
    _geom_angle_publ_flag
    N2 C1 O1 . . 120.32(16) ?
    N2 C1 C2 . . 121.66(16) ?
    O1 C1 C2 . . 117.98(15) ?
    N1 C2 C1 . . 122.44(17) ?
    N1 C2 Cl1 . . 117.86(14) ?
    C1 C2 Cl1 . . 119.69(14) ?
    N1 C3 C4 . . 121.89(18) ?
    N1 C3 H3 . . 119.1 ?
    C4 C3 H3 . . 119.1 ?
    N2 C4 C3 . . 122.12(18) ?
    N2 C4 H4 . . 118.9 ?
    C3 C4 H4 . . 118.9 ?
    C6 C5 C10 . . 121.86(16) ?
    C6 C5 O1 . . 121.32(15) ?
    C10 C5 O1 . . 116.59(15) ?
    C5 C6 C7 . . 118.28(15) ?
    C5 C6 H6 . . 120.9 ?
    C7 C6 H6 . . 120.9 ?
    C6 C7 C8 . . 120.99(16) ?
    C6 C7 C15 . . 121.16(15) ?
    C8 C7 C15 . . 117.83(16) ?
    C9 C8 C7 . . 118.26(16) ?
    C9 C8 H8 . . 120.9 ?
    C7 C8 H8 . . 120.9 ?
    C8 C9 C10 . . 122.16(15) ?
    C8 C9 O2 . . 120.22(16) ?
    C10 C9 O2 . . 117.42(16) ?
    C9 C10 C5 . . 118.35(16) ?
    C9 C10 H10 . . 120.8 ?
    C5 C10 H10 . . 120.8 ?
    N4 C11 O2 . . 120.75(16) ?
    N4 C11 C12 . . 121.81(17) ?
    O2 C11 C12 . . 117.44(16) ?
    N3 C12 C11 . . 122.06(19) ?
    N3 C12 Cl2 . . 117.28(15) ?
    C11 C12 Cl2 . . 120.64(15) ?
    N3 C13 C14 . . 121.9(2) ?
    N3 C13 H13 . . 119.0 ?
    C14 C13 H13 . . 119.0 ?
    N4 C14 C13 . . 122.0(2) ?
    N4 C14 H14 . . 119.0 ?
    C13 C14 H14 . . 119.0 ?
    O3 C15 O4 . . 124.21(19) ?
    O3 C15 C7 . . 123.90(18) ?
    O4 C15 C7 . . 111.88(17) ?
    O4 C16 H16A . . 109.5 ?
    O4 C16 H16B . . 109.5 ?
    H16A C16 H16B . . 109.5 ?
    O4 C16 H16C . . 109.5 ?
    H16A C16 H16C . . 109.5 ?
    H16B C16 H16C . . 109.5 ?
    C2 N1 C3 . . 115.66(17) ?
    C1 N2 C4 . . 116.18(17) ?
    C12 N3 C13 . . 116.28(19) ?
    C11 N4 C14 . . 115.96(18) ?
    C1 O1 C5 . . 118.77(13) ?
    C11 O2 C9 . . 118.32(13) ?
    C15 O4 C16 . . 117.08(18) ?
loop_
    _geom_torsion_atom_site_label_1
    _geom_torsion_atom_site_label_2
    _geom_torsion_atom_site_label_3
    _geom_torsion_atom_site_label_4
    _geom_torsion_site_symmetry_1
    _geom_torsion_site_symmetry_2
    _geom_torsion_site_symmetry_3
    _geom_torsion_site_symmetry_4
    _geom_torsion
    _geom_torsion_publ_flag
    N2 C1 C2 N1 . . . . -1.4(3) ?
    O1 C1 C2 N1 . . . . -179.07(16) ?
    N2 C1 C2 Cl1 . . . . 178.52(14) ?
    O1 C1 C2 Cl1 . . . . 0.9(2) ?
    N1 C3 C4 N2 . . . . -0.9(3) ?
    C10 C5 C6 C7 . . . . -2.9(3) ?
    O1 C5 C6 C7 . . . . 171.39(15) ?
    C5 C6 C7 C8 . . . . 1.1(3) ?
    C5 C6 C7 C15 . . . . -177.37(16) ?
    C6 C7 C8 C9 . . . . 1.9(3) ?
    C15 C7 C8 C9 . . . . -179.61(16) ?
    C7 C8 C9 C10 . . . . -3.3(3) ?
    C7 C8 C9 O2 . . . . -178.05(15) ?
    C8 C9 C10 C5 . . . . 1.5(3) ?
    O2 C9 C10 C5 . . . . 176.47(15) ?
    C6 C5 C10 C9 . . . . 1.6(3) ?
    O1 C5 C10 C9 . . . . -172.90(15) ?
    N4 C11 C12 N3 . . . . 0.6(3) ?
    O2 C11 C12 N3 . . . . 179.63(18) ?
    N4 C11 C12 Cl2 . . . . -177.87(15) ?
    O2 C11 C12 Cl2 . . . . 1.2(2) ?
    N3 C13 C14 N4 . . . . 0.2(4) ?
    C6 C7 C15 O3 . . . . 163.5(2) ?
    C8 C7 C15 O3 . . . . -15.0(3) ?
    C6 C7 C15 O4 . . . . -17.0(3) ?
    C8 C7 C15 O4 . . . . 164.56(17) ?
    C1 C2 N1 C3 . . . . -0.5(3) ?
    Cl1 C2 N1 C3 . . . . 179.52(14) ?
    C4 C3 N1 C2 . . . . 1.6(3) ?
    O1 C1 N2 C4 . . . . 179.72(16) ?
    C2 C1 N2 C4 . . . . 2.1(3) ?
    C3 C4 N2 C1 . . . . -1.0(3) ?
    C11 C12 N3 C13 . . . . -0.8(3) ?
    Cl2 C12 N3 C13 . . . . 177.75(19) ?
    C14 C13 N3 C12 . . . . 0.4(4) ?
    O2 C11 N4 C14 . . . . -179.00(18) ?
    C12 C11 N4 C14 . . . . 0.0(3) ?
    C13 C14 N4 C11 . . . . -0.4(3) ?
    N2 C1 O1 C5 . . . . 17.9(2) ?
    C2 C1 O1 C5 . . . . -164.46(15) ?
    C6 C5 O1 C1 . . . . 59.1(2) ?
    C10 C5 O1 C1 . . . . -126.30(17) ?
    N4 C11 O2 C9 . . . . 0.6(3) ?
    C12 C11 O2 C9 . . . . -178.44(16) ?
    C8 C9 O2 C11 . . . . -78.8(2) ?
    C10 C9 O2 C11 . . . . 106.15(18) ?
    O3 C15 O4 C16 . . . . 1.1(3) ?
    C7 C15 O4 C16 . . . . -178.4(2) ?
loop_
    _geom_hbond_atom_site_label_D
    _geom_hbond_atom_site_label_H
    _geom_hbond_atom_site_label_A
    _geom_hbond_site_symmetry_A
    _geom_hbond_distance_DH
    _geom_hbond_distance_HA
    _geom_hbond_distance_DA
    _geom_hbond_angle_DHA
    C4 H4 O2 1_545.01 0.93 2.47 3.192(3) 135
_iucr_refine_instructions_details
;
TITL 229 in P-1
CELL  0.71073   8.5437   9.2984  11.5453   88.592   74.974   73.231
ZERR     2.00   0.0015   0.0018   0.0021    0.010    0.009    0.009
LATT   1
SFAC  C    H    N    O    CL
UNIT  32   20   8    8    4
MERG   2
FMAP   2
PLAN   25
L.S.   10
BOND $H
ACTA 50
CONF
OMIT -2 4 6
SIZE 0.20 0.25 0.30
WGHT    0.067800    0.365200
FVAR       0.25357
C1    1    1.216416   -0.136606    0.568977    11.00000    0.03700    0.03224 =
         0.03764    0.00054   -0.01325   -0.00683
C2    1    1.332586   -0.243492    0.480099    11.00000    0.03807    0.03913 =
         0.03903   -0.00226   -0.01172   -0.00756
C3    1    1.219970   -0.421663    0.567434    11.00000    0.06652    0.03475 =
         0.05627    0.00233   -0.01967   -0.01763
AFIX  43
H3    2    1.218190   -0.521216    0.571427    11.00000   -1.20000
AFIX   0
C4    1    1.105010   -0.317073    0.652861    11.00000    0.05315    0.04766 =
         0.05050    0.00395   -0.01375   -0.02318
AFIX  43
H4    2    1.026504   -0.347598    0.712464    11.00000   -1.20000
AFIX   0
C5    1    1.139573    0.106646    0.662793    11.00000    0.03814    0.02917 =
         0.03871   -0.00096   -0.00518   -0.00923
C6    1    1.180770    0.078286    0.771076    11.00000    0.03513    0.02887 =
         0.04336    0.00184   -0.00777   -0.00277
AFIX  43
H6    2    1.253827   -0.013568    0.782323    11.00000   -1.20000
AFIX   0
C7    1    1.109987    0.190868    0.862785    11.00000    0.03567    0.03362 =
         0.04023    0.00302   -0.00821   -0.00701
C8    1    0.997722    0.328424    0.846778    11.00000    0.03707    0.03152 =
         0.04326   -0.00177   -0.00505   -0.00490
AFIX  43
H8    2    0.953183    0.404573    0.907267    11.00000   -1.20000
AFIX   0
C9    1    0.955095    0.347903    0.739254    11.00000    0.03099    0.02833 =
         0.04983    0.00675   -0.00870   -0.00521
C10   1    1.025512    0.239871    0.645741    11.00000    0.03908    0.03609 =
         0.04098    0.00587   -0.01283   -0.01125
AFIX  43
H10   2    0.996997    0.256220    0.573062    11.00000   -1.20000
AFIX   0
C11   1    0.678000    0.514561    0.767070    11.00000    0.03669    0.03581 =
         0.03774   -0.00214   -0.01126   -0.00493
C12   1    0.571489    0.651635    0.742039    11.00000    0.04529    0.04022 =
         0.04257    0.00146   -0.01612   -0.00088
C13   1    0.345984    0.589856    0.852046    11.00000    0.03678    0.09360 =
         0.05977    0.00583   -0.00626   -0.00223
AFIX  43
H13   2    0.229397    0.612063    0.883797    11.00000   -1.20000
AFIX   0
C14   1    0.448198    0.456865    0.876024    11.00000    0.04653    0.07872 =
         0.05146    0.01032   -0.00887   -0.02038
AFIX  43
H14   2    0.399333    0.390791    0.923490    11.00000   -1.20000
AFIX   0
C15   1    1.154592    0.170489    0.980238    11.00000    0.04472    0.04494 =
         0.04236    0.00183   -0.01000   -0.00612
C16   1    1.271367   -0.007850    1.108295    11.00000    0.08647    0.07652 =
         0.05029    0.01368   -0.02831    0.00204
AFIX 137
H16A  2    1.358165    0.036624    1.112787    11.00000   -1.50000
H16B  2    1.312496   -0.114952    1.112294    11.00000   -1.50000
H16C  2    1.173316    0.031795    1.174191    11.00000   -1.50000
AFIX   0
N1    3    1.334877   -0.384650    0.478309    11.00000    0.05300    0.03664 =
         0.05178   -0.00358   -0.01680   -0.00623
N2    3    1.102034   -0.172181    0.653308    11.00000    0.04059    0.04189 =
         0.04493   -0.00022   -0.00925   -0.01261
N3    3    0.408090    0.689114    0.784429    11.00000    0.04381    0.06551 =
         0.05913    0.00268   -0.01324    0.00960
N4    3    0.618104    0.418125    0.833012    11.00000    0.04177    0.04670 =
         0.04828    0.00558   -0.01137   -0.01066
O1    4    1.222649    0.007410    0.562044    11.00000    0.05924    0.03322 =
         0.03972   -0.00058   -0.00351   -0.01299
O2    4    0.846989    0.485701    0.717824    11.00000    0.03524    0.03157 =
         0.06068    0.01113   -0.01068   -0.00296
O3    4    1.127642    0.272078    1.052066    11.00000    0.10369    0.05301 =
         0.05013   -0.00633   -0.02928   -0.00850
O4    4    1.226255    0.026853    0.995966    11.00000    0.08006    0.04828 =
         0.04983    0.00455   -0.02788    0.00397
CL1   5    1.478070   -0.189305    0.368714    11.00000    0.06163    0.06102 =
         0.05203   -0.00658    0.00694   -0.02181
CL2   5    0.654555    0.774531    0.650146    11.00000    0.06650    0.04113 =
         0.07429    0.01748   -0.02392   -0.00662
HKLF 4
REM  229 in P-1
REM R1 =  0.0393 for   3076 Fo > 4sig(Fo)  and  0.0438 for all   3453 data
REM    236 parameters refined using      0 restraints
END
WGHT      0.0640      0.3618
REM Highest difference peak  0.304,  deepest hole -0.457,  1-sigma level  0.062
Q1    1   1.1243  0.1854  0.9147  11.00000  0.05    0.28
Q2    1   1.0682  0.2564  0.8510  11.00000  0.05    0.28
Q3    1   0.6058  0.7538  0.7192  11.00000  0.05    0.27
Q4    1   1.3715 -0.1515  0.3787  11.00000  0.05    0.21
Q5    1   1.2617  0.0958  0.9776  11.00000  0.05    0.19
Q6    1   1.4027  0.2217  1.1041  11.00000  0.05    0.18
Q7    1   1.0000  0.0000  1.0000  10.50000  0.05    0.18
Q8    1   0.6805  0.3408  0.8370  11.00000  0.05    0.17
Q9    1   1.1323  0.0317  0.5900  11.00000  0.05    0.17
Q10   1   0.2113  0.5634  0.8061  11.00000  0.05    0.17
Q11   1   0.6530  0.4816  0.8240  11.00000  0.05    0.17
Q12   1   1.1846  0.1616  0.8198  11.00000  0.05    0.17
Q13   1   1.1912  0.1159  0.7074  11.00000  0.05    0.17
Q14   1   1.1100  0.1856  0.6476  11.00000  0.05    0.16
Q15   1   0.6419  0.6842  0.8750  11.00000  0.05    0.16
Q16   1   1.3234  0.0667  1.1156  11.00000  0.05    0.16
Q17   1   1.2955  0.1252  1.1819  11.00000  0.05    0.16
Q18   1   1.0377  0.4045  0.5010  11.00000  0.05    0.16
Q19   1   1.1067  0.1279  0.8323  11.00000  0.05    0.16
Q20   1   1.4112 -0.0377  0.5549  11.00000  0.05    0.15
Q21   1   0.4719  0.2816  1.0578  11.00000  0.05    0.15
Q22   1   1.2207  0.0757  1.2115  11.00000  0.05    0.15
Q23   1   1.3945 -0.0549  1.0977  11.00000  0.05    0.15
Q24   1   1.1429  0.0722  0.7191  11.00000  0.05    0.15
Q25   1   1.4633 -0.1814  0.5398  11.00000  0.05    0.15
;
