# Supplementary material for: Methyl 3,5-bis­[(3-chloro­pyrazin-2-yl)­oxy]benzoate
Source: Acta Crystallogr Sect E Struct Rep Online. 2013 Apr 20;69(Pt 5):o777. doi: 10.1107/S1600536813010465 (PMC3648301; doi:10.1107/S1600536813010465)
Supplement: Supplementary file 2 [file e-69-0o777-Isup2.hkl]

#
# h,k,l, Fc-squared, Fo-squared, sigma(Fo-squared) and status flag
#
data_I
_shelx_title ' 229 in P-1'
_shelx_refln_list_code          4
_shelx_F_calc_maximum      128.43
_exptl_crystal_F_000       400.00
_reflns_d_resolution_high  0.7945
 
loop_
 _symmetry_equiv_pos_as_xyz
 'x, y, z'
 '-x, -y, -z'
 
_cell_length_a     8.5437
_cell_length_b     9.2984
_cell_length_c    11.5453
_cell_angle_alpha  88.592
_cell_angle_beta   74.974
_cell_angle_gamma  73.231
 
_shelx_F_squared_multiplier     1.000
 
loop_
 _refln_index_h
 _refln_index_k
 _refln_index_l
 _refln_F_squared_calc
 _refln_F_squared_meas
 _refln_F_squared_sigma
 _refln_observed_status
   1   0   0       30.71       36.28      0.45 o
   2   0   0      314.87      308.72      3.56 o
   3   0   0       59.69       55.40      0.73 o
   4   0   0      364.07      433.23      5.03 o
   5   0   0        0.86        3.72      0.25 o
   6   0   0      345.68      338.19      4.04 o
   7   0   0       39.13       46.05      0.81 o
   8   0   0       12.68       18.65      0.54 o
   9   0   0       69.01       65.19      1.39 o
  -9   1   0        0.53        0.60      0.33 o
  -8   1   0       64.18       67.34      1.21 o
  -7   1   0       21.95       18.58      0.51 o
  -6   1   0       25.52       26.38      0.52 o
  -5   1   0      415.26      433.52      5.08 o
  -4   1   0      499.30      515.62      5.97 o
  -3   1   0     1353.56     1368.86     14.72 o
  -2   1   0      223.40      195.03      2.15 o
  -1   1   0      676.83      675.17     10.22 o
   0   1   0       47.75       52.45      1.03 o
   1   1   0      462.32      485.52      8.53 o
   2   1   0     3023.58     3069.25     38.06 o
   3   1   0     1267.58     1389.99     15.80 o
   4   1   0      562.21      623.84      7.18 o
   5   1   0      253.55      244.85      2.92 o
   6   1   0       20.41       23.04      0.44 o
   7   1   0       30.39       27.35      0.57 o
   8   1   0        9.31        9.22      0.48 o
   9   1   0        2.05        2.86      0.41 o
  10   1   0        0.62        0.79      0.36 o
  -9   2   0        0.16       -0.38      0.38 o
  -8   2   0        0.76       -0.12      0.28 o
  -7   2   0        7.09        8.80      0.39 o
  -6   2   0       11.20        9.96      0.35 o
  -5   2   0       35.66       37.54      0.58 o
  -4   2   0      615.12      628.44      6.85 o
  -3   2   0      164.67      175.56      1.99 o
  -2   2   0     2834.30     2851.69     33.05 o
  -1   2   0     2361.17     2224.82     28.76 o
   0   2   0      933.06     1001.90     14.15 o
   1   2   0     2917.62     2836.55     44.46 o
   2   2   0     6416.99     6311.86    109.87 o
   3   2   0      837.52      795.60     15.01 o
   4   2   0        9.02        9.21      0.23 o
   5   2   0     1857.95     1915.08     21.79 o
   6   2   0      550.25      508.40      6.30 o
   7   2   0       13.81       12.14      0.43 o
   8   2   0      117.53      116.95      2.12 o
   9   2   0       35.23       28.10      0.87 o
  10   2   0       10.64       13.74      0.66 o
  -8   3   0        1.27        0.52      0.61 o
  -7   3   0       10.07       13.43      0.65 o
  -6   3   0      546.56      581.86      7.40 o
  -5   3   0      820.87      797.76     10.00 o
  -4   3   0       28.17       21.21      0.40 o
  -3   3   0      306.01      333.82      4.34 o
  -2   3   0       11.68       11.97      0.27 o
  -1   3   0       90.71       95.96      1.28 o
   0   3   0      118.66      110.84      2.05 o
   1   3   0     2153.65     2043.49     32.59 o
   2   3   0      735.94      696.38     10.80 o
   3   3   0     1301.66     1394.84     39.08 o
   4   3   0     1646.99     1628.00     20.06 o
   5   3   0      108.19      122.20      1.57 o
   6   3   0        8.46        5.76      0.28 o
   7   3   0        0.15       -0.29      0.29 o
   8   3   0       16.10       16.49      0.57 o
   9   3   0       10.61       10.16      0.50 o
  10   3   0       11.28       10.17      0.62 o
  -8   4   0        7.71        5.78      0.71 o
  -7   4   0        0.17        0.08      0.32 o
  -6   4   0       25.67       23.52      0.66 o
  -5   4   0        1.10        1.33      0.35 o
  -4   4   0      176.16      165.24      2.51 o
  -3   4   0        1.64        2.31      0.20 o
  -2   4   0       98.23      114.77      1.56 o
  -1   4   0       81.95       99.09      1.45 o
   0   4   0      734.38      723.93     26.86 o
   1   4   0      369.81      374.65      8.22 o
   2   4   0      820.00      744.51     33.91 o
   3   4   0      225.34      224.44      3.17 o
   4   4   0      546.44      572.10      7.13 o
   5   4   0       95.59       95.38      1.23 o
   6   4   0       79.44       79.64      1.29 o
   7   4   0       17.38       16.48      0.59 o
   8   4   0       27.94       27.13      0.75 o
   9   4   0        0.33        0.16      0.27 o
  10   4   0        4.92        3.37      0.43 o
  -7   5   0       40.48       44.31      1.32 o
  -6   5   0       36.08       38.96      0.91 o
  -5   5   0        3.84        3.80      0.32 o
  -4   5   0      140.88      139.45      2.92 o
  -3   5   0      119.40      110.26      1.96 o
  -2   5   0        9.67       10.12      0.31 o
  -1   5   0       30.03       26.73      0.51 o
   0   5   0      999.89      966.81     18.53 o
   1   5   0     2396.92     2382.97     45.40 o
   2   5   0       70.58       95.02      2.49 o
   3   5   0        5.04        7.41      0.65 o
   4   5   0       14.37       11.48      0.32 o
   5   5   0      208.29      214.14      2.94 o
   6   5   0        6.05        8.13      0.67 o
   7   5   0      533.96      536.99      8.29 o
   8   5   0      121.13      118.90      2.12 o
   9   5   0        0.75        0.42      0.28 o
  10   5   0        2.09        0.97      0.32 o
  -6   6   0        0.01       -0.07      0.30 o
  -5   6   0       19.86       20.14      0.60 o
  -4   6   0       33.08       31.49      1.01 o
  -3   6   0      292.16      297.28      4.85 o
  -2   6   0       45.54       44.79      0.91 o
  -1   6   0      331.82      332.50      6.26 o
   0   6   0      227.56      240.04      5.94 o
   1   6   0       13.71        7.82      0.54 o
   2   6   0       95.75       83.93      1.57 o
   3   6   0      285.99      295.97      6.26 o
   4   6   0      216.84      225.98      4.39 o
   5   6   0        2.43        2.40      0.25 o
   6   6   0      325.04      332.16      4.58 o
   7   6   0      132.81      124.03      2.16 o
   8   6   0        2.44        3.89      0.32 o
   9   6   0       14.98       12.10      0.51 o
  10   6   0        0.23        0.17      0.60 o
  -6   7   0       41.84       56.38      1.39 o
  -5   7   0        8.35        7.47      0.43 o
  -4   7   0       27.23       28.35      0.87 o
  -3   7   0      281.36      286.30      5.58 o
  -2   7   0      214.19      202.26      5.22 o
  -1   7   0       33.82       29.71      1.19 o
   0   7   0       87.40       89.63      2.52 o
   1   7   0       17.82       17.95      0.86 o
   2   7   0        7.17        7.64      0.52 o
   3   7   0       19.00       16.03      0.77 o
   4   7   0       29.93       30.74      0.93 o
   5   7   0       86.18       89.07      2.03 o
   6   7   0      404.18      388.09      7.48 o
   7   7   0        0.72        1.31      0.35 o
   8   7   0       22.72       20.85      0.81 o
   9   7   0       33.42       34.45      1.09 o
  -5   8   0       22.18       25.45      0.72 o
  -4   8   0        5.57        4.80      0.39 o
  -3   8   0       24.04       28.30      1.31 o
  -2   8   0        0.03        1.02      0.62 o
  -1   8   0       42.18       40.29      1.48 o
   0   8   0        3.94        3.79      0.49 o
   1   8   0      172.52      172.02      4.50 o
   2   8   0      959.49      927.90     21.88 o
   3   8   0      284.26      274.77      6.51 o
   4   8   0        1.56        2.42      0.38 o
   5   8   0        0.10        0.02      0.32 o
   6   8   0       31.80       29.27      1.02 o
   7   8   0        0.36        0.23      0.54 o
   8   8   0       73.44       71.44      1.71 o
   9   8   0        0.70        0.76      0.37 o
  -3   9   0       81.08       89.64      2.77 o
  -2   9   0       47.71       46.28      1.94 o
  -1   9   0        0.23        0.00      0.37 o
   0   9   0       56.47       55.14      1.86 o
   1   9   0       13.61       11.77      0.78 o
   2   9   0       68.92       68.13      2.08 o
   3   9   0       34.64       38.42      2.18 o
   4   9   0       34.93       37.20      1.16 o
   5   9   0        0.08        0.25      0.32 o
   6   9   0        0.34       -0.10      0.36 o
   7   9   0        1.03        1.56      0.55 o
   8   9   0       23.92       23.49      1.32 o
  -2  10   0       45.43       54.66      2.08 o
  -1  10   0        1.40        2.08      0.60 o
   0  10   0       21.04       20.71      1.12 o
   1  10   0       11.82       12.35      0.86 o
   2  10   0        4.67        4.18      0.60 o
   3  10   0       75.76       75.43      3.58 o
   4  10   0       32.96       33.79      2.26 o
   5  10   0       11.03       13.11      0.77 o
   6  10   0       10.07        9.47      0.65 o
   7  10   0       12.75       14.95      1.10 o
   0  11   0        4.18        3.49      0.63 o
   1  11   0        1.20        0.65      0.52 o
   2  11   0        7.43        8.52      0.82 o
   3  11   0       81.79       86.32      4.04 o
   4  11   0        1.05        0.40      0.49 o
   5  11   0       15.70       11.89      1.09 o
   6  11   0       14.97       16.77      0.93 o
  -5 -11   1       66.58       72.65      2.47 o
  -4 -11   1       16.25       17.98      1.08 o
  -3 -11   1       40.33       45.41      2.64 o
  -2 -11   1        0.48        0.78      0.93 o
  -1 -11   1        0.94        1.20      0.60 o
   0 -11   1        9.58       11.18      0.93 o
  -7 -10   1        4.22        4.61      0.61 o
  -6 -10   1        2.00        2.26      0.50 o
  -5 -10   1       20.10       20.00      0.95 o
  -4 -10   1        9.61        9.82      0.82 o
  -3 -10   1       23.63       20.69      1.56 o
  -2 -10   1       68.75       62.68      3.11 o
  -1 -10   1        0.21        0.97      0.49 o
   0 -10   1       17.31       20.32      1.08 o
   1 -10   1       30.58       35.85      1.53 o
   2 -10   1        0.01        0.35      0.60 o
  -8  -9   1        6.73        7.40      0.58 o
  -7  -9   1        0.31        0.99      0.45 o
  -6  -9   1        9.66        6.71      0.59 o
  -5  -9   1        0.57        0.52      0.54 o
  -4  -9   1       68.14       71.66      1.88 o
  -3  -9   1        3.90        3.11      0.78 o
  -2  -9   1        6.81        5.29      0.93 o
  -1  -9   1       77.16       72.58      2.30 o
   0  -9   1        7.95        6.62      0.78 o
   1  -9   1       48.46       48.74      3.19 o
   2  -9   1       42.68       47.22      1.30 o
   3  -9   1       21.11       28.14      1.00 o
   4  -9   1        0.96        0.16      0.52 o
  -9  -8   1       65.82       61.48      2.12 o
  -8  -8   1        4.80        6.54      0.55 o
  -7  -8   1        0.00       -0.24      0.24 o
  -6  -8   1       31.57       30.31      1.04 o
  -5  -8   1       80.87       65.54      1.67 o
  -4  -8   1      141.42      137.69      2.95 o
  -3  -8   1      196.85      190.43      3.88 o
  -2  -8   1      142.27      135.31      5.29 o
  -1  -8   1       95.72       92.01      2.63 o
   0  -8   1       30.40       29.12      1.19 o
   1  -8   1      131.15      127.12      8.09 o
   2  -8   1       67.46       62.35      1.53 o
   3  -8   1      260.56      243.68      4.82 o
   4  -8   1       24.14       28.26      0.83 o
   5  -8   1        0.20       -0.24      0.26 o
  -9  -7   1       53.49       44.93      1.30 o
  -8  -7   1       17.38       19.46      0.60 o
  -7  -7   1        1.12        3.10      0.67 o
  -6  -7   1       48.49       48.08      1.07 o
  -5  -7   1       38.37       38.16      0.90 o
  -4  -7   1      217.35      208.84      4.21 o
  -3  -7   1        4.47        5.59      0.45 o
  -2  -7   1       12.26       17.26      1.24 o
  -1  -7   1      404.13      385.62      9.35 o
   0  -7   1       14.78       11.30      0.75 o
   1  -7   1      161.20      170.49      4.06 o
   2  -7   1        0.46        1.06      0.80 o
   3  -7   1      247.45      243.02      4.04 o
   4  -7   1       89.53       90.35      1.78 o
   5  -7   1        7.42        6.77      0.42 o
   6  -7   1        1.10        1.38      0.33 o
  -9  -6   1       17.21       18.96      0.80 o
  -8  -6   1       14.73        9.99      0.46 o
  -7  -6   1      350.76      321.31      5.09 o
  -6  -6   1      129.30      121.81      1.89 o
  -5  -6   1      124.80      118.76      1.82 o
  -4  -6   1      348.25      317.47      4.27 o
  -3  -6   1      309.01      283.90      4.57 o
  -2  -6   1       54.73       50.10      2.60 o
  -1  -6   1       17.34       11.65      0.47 o
   0  -6   1        5.05        5.38      0.29 o
   1  -6   1        7.30        4.24      0.26 o
   2  -6   1      292.47      287.45      5.53 o
   3  -6   1      314.71      313.73      5.11 o
   4  -6   1       15.09       15.05      0.59 o
   5  -6   1        0.05       -0.28      0.28 o
   6  -6   1       36.17       35.14      0.86 o
   7  -6   1       22.56       24.36      0.93 o
 -10  -5   1       32.66       33.61      1.02 o
  -9  -5   1        2.13        2.96      0.44 o
  -8  -5   1        3.23        4.20      0.36 o
  -7  -5   1       17.55       13.54      0.48 o
  -6  -5   1       16.07       16.22      0.52 o
  -5  -5   1       23.88       21.61      1.13 o
  -4  -5   1       67.26       76.16      1.22 o
  -3  -5   1      650.73      687.69      8.05 o
  -2  -5   1      852.90      831.02     11.38 o
  -1  -5   1      429.37      439.30      9.92 o
   0  -5   1      261.66      270.16      6.41 o
   1  -5   1        3.94        6.97      0.34 o
   2  -5   1      174.05      164.31      2.40 o
   3  -5   1        4.55        4.86      0.43 o
   4  -5   1        5.70        4.02      0.40 o
   5  -5   1        1.95        0.77      0.25 o
   6  -5   1        4.71        5.23      0.35 o
   7  -5   1        1.24        0.78      0.36 o
 -10  -4   1        3.74        5.10      0.50 o
  -9  -4   1        0.41        0.28      0.27 o
  -8  -4   1       16.12       16.86      0.86 o
  -7  -4   1      108.80      103.26      1.69 o
  -6  -4   1      859.61      820.81     12.51 o
  -5  -4   1      609.00      610.59      7.67 o
  -4  -4   1       54.31       59.13      0.88 o
  -3  -4   1     1394.62     1393.78     22.65 o
  -2  -4   1      929.83      950.14     16.05 o
  -1  -4   1      169.57      199.29      2.77 o
   0  -4   1       81.56       83.43      1.52 o
   1  -4   1     2003.84     2155.00     56.59 o
   2  -4   1       19.70        9.87      0.30 o
   3  -4   1      859.88      874.21     11.12 o
   4  -4   1       43.25       50.11      0.94 o
   5  -4   1       62.55       59.74      1.12 o
   6  -4   1       11.61       14.07      0.50 o
   7  -4   1        2.96        2.64      0.49 o
   8  -4   1       25.64       26.82      0.98 o
 -10  -3   1       13.25       15.33      0.97 o
  -9  -3   1        0.93        0.12      0.32 o
  -8  -3   1       58.73       58.14      1.22 o
  -7  -3   1      155.98      156.88      2.41 o
  -6  -3   1       13.38       18.49      0.51 o
  -5  -3   1        0.65        0.73      0.14 o
  -4  -3   1     1943.56     2035.86     23.45 o
  -3  -3   1      175.45      209.00      2.68 o
  -2  -3   1     2666.79     2599.58     35.76 o
  -1  -3   1      647.55      639.70     15.74 o
   0  -3   1        3.71        4.08      0.54 o
   1  -3   1      230.84      223.51      3.68 o
   2  -3   1      200.01      209.56      3.07 o
   3  -3   1      319.54      307.56      3.67 o
   4  -3   1      545.18      552.06      6.04 o
   5  -3   1       98.87       93.74      1.26 o
   6  -3   1       29.75       32.39      0.61 o
   7  -3   1       14.65       13.41      0.55 o
   8  -3   1        0.02        0.10      0.36 o
 -10  -2   1        3.91        2.36      0.49 o
  -9  -2   1        4.24        3.13      0.41 o
  -8  -2   1       82.43       79.89      1.41 o
  -7  -2   1      262.42      260.65      3.40 o
  -6  -2   1        5.65        5.03      0.26 o
  -5  -2   1      143.83      160.59      2.00 o
  -4  -2   1      573.46      622.53      7.18 o
  -3  -2   1     3173.67     3345.74     38.05 o
  -2  -2   1      817.92      840.49     10.05 o
  -1  -2   1      620.50      640.33      8.10 o
   0  -2   1      282.54      281.13      4.72 o
   1  -2   1      221.30      235.61      3.03 o
   2  -2   1       56.34       47.65      0.83 o
   3  -2   1     1850.56     1945.72     20.81 o
   4  -2   1       26.58       18.09      0.68 o
   5  -2   1       18.53       22.47      0.44 o
   6  -2   1       90.47       99.14      1.45 o
   7  -2   1       13.79       16.43      0.49 o
   8  -2   1       64.04       62.37      1.21 o
   9  -2   1       14.15       14.55      0.65 o
  -9  -1   1       12.54       15.33      0.58 o
  -8  -1   1       10.58       10.68      0.41 o
  -7  -1   1        8.13        8.12      0.35 o
  -6  -1   1        0.28        0.29      0.31 o
  -5  -1   1       42.27       53.69      0.79 o
  -4  -1   1      262.18      284.85      3.36 o
  -3  -1   1       31.50       22.36      0.39 o
  -2  -1   1    15669.45    14327.93    327.12 o
  -1  -1   1     5104.21     5096.83    121.66 o
   0  -1   1       36.12       37.90      0.60 o
   1  -1   1     3175.23     3191.01     37.01 o
   2  -1   1       23.65       25.42      0.37 o
   3  -1   1      973.94      968.75     10.42 o
   4  -1   1     1573.62     1479.31     15.87 o
   5  -1   1       95.97      121.56      1.55 o
   6  -1   1      305.29      342.73      4.10 o
   7  -1   1        0.68        0.54      0.29 o
   8  -1   1       14.69       17.89      0.57 o
   9  -1   1        2.13        1.88      0.29 o
  -9   0   1        0.15        0.87      0.30 o
  -8   0   1        0.30       -0.01      0.21 o
  -7   0   1      526.25      513.87      6.92 o
  -6   0   1      110.73      105.59      1.42 o
  -5   0   1        2.17        2.77      0.17 o
  -4   0   1        2.38        1.94      0.15 o
  -3   0   1        1.10        0.66      0.07 o
  -2   0   1     2480.59     2572.71     29.43 o
  -1   0   1      719.29      707.95      8.10 o
   0   0   1     1355.93     1188.42     19.66 o
   1   0   1      260.70      254.83      3.00 o
   2   0   1     3539.62     3525.31     40.27 o
   3   0   1      123.47      114.61      1.38 o
   4   0   1      480.38      500.91      5.77 o
   5   0   1      248.89      250.83      3.00 o
   6   0   1       86.23      100.55      1.34 o
   7   0   1        1.00        1.20      0.18 o
   8   0   1        0.54        1.60      1.04 o
   9   0   1       83.56       75.73      1.58 o
  10   0   1        5.22        4.84      0.50 o
  -9   1   1       25.05       28.67      1.03 o
  -8   1   1       66.04       69.19      1.24 o
  -7   1   1       19.26       19.97      0.56 o
  -6   1   1       20.72       20.82      0.47 o
  -5   1   1       88.04       82.42      1.12 o
  -4   1   1      415.86      445.90      5.20 o
  -3   1   1      148.39      136.20      1.66 o
  -2   1   1       84.12       62.35      0.86 o
  -1   1   1     1679.34     1660.70     26.64 o
   0   1   1       54.82       59.71      2.88 o
   1   1   1     1340.49     1280.42     27.83 o
   2   1   1       16.45       19.66      0.31 o
   3   1   1      349.98      318.66      3.68 o
   4   1   1     1468.46     1493.57     16.96 o
   5   1   1      290.82      325.24      3.83 o
   6   1   1      574.33      596.93      6.95 o
   7   1   1       45.78       53.85      0.88 o
   8   1   1      186.35      178.36      2.71 o
   9   1   1       44.03       43.28      1.14 o
  10   1   1        0.45        1.02      0.34 o
  -8   2   1       10.28       13.09      0.86 o
  -7   2   1       98.11       98.77      1.68 o
  -6   2   1       11.78       11.02      0.37 o
  -5   2   1       70.65       71.88      1.07 o
  -4   2   1        1.49        2.88      0.20 o
  -3   2   1       24.91       24.49      0.52 o
  -2   2   1     1235.81     1257.69     17.17 o
  -1   2   1     2773.42     2702.21     41.89 o
   0   2   1     3685.38     3296.79     60.18 o
   1   2   1     4565.51     4220.92     91.47 o
   2   2   1      654.13      642.08     10.24 o
   3   2   1      274.37      284.50      3.65 o
   4   2   1      103.15       80.41      1.18 o
   5   2   1      251.15      230.64      2.79 o
   6   2   1      148.85      147.29      2.00 o
   7   2   1       30.89       27.14      0.68 o
   8   2   1       78.69       67.17      1.35 o
   9   2   1       21.24       18.32      0.64 o
  10   2   1        1.07        0.29      0.36 o
  -8   3   1        6.45        7.90      0.71 o
  -7   3   1       11.34       12.45      0.58 o
  -6   3   1      140.64      135.49      2.39 o
  -5   3   1      189.75      197.42      2.97 o
  -4   3   1       12.97       15.28      0.40 o
  -3   3   1       69.95       74.93      1.80 o
  -2   3   1        0.10        0.12      0.12 o
  -1   3   1      291.05      338.71      7.67 o
   0   3   1     2940.80     2939.52    119.37 o
   1   3   1       63.76       69.45      1.70 o
   2   3   1      161.81      162.07     11.28 o
   3   3   1       59.34       61.10      1.29 o
   4   3   1      349.58      387.05      5.52 o
   5   3   1      187.01      187.45      2.46 o
   6   3   1       34.86       39.96      0.72 o
   7   3   1        0.51        0.12      0.21 o
   8   3   1        1.28        2.10      0.27 o
   9   3   1        0.03        0.14      0.27 o
  10   3   1       19.78       19.56      0.75 o
  -8   4   1       13.96       18.50      1.04 o
  -7   4   1        1.50        0.72      0.40 o
  -6   4   1        7.32        6.83      0.39 o
  -5   4   1      394.07      406.61      5.79 o
  -4   4   1      166.97      172.44      2.58 o
  -3   4   1        3.73        4.46      0.28 o
  -2   4   1      752.23      687.62     19.56 o
  -1   4   1     2375.51     2409.45     33.72 o
   0   4   1       78.24       78.50      4.21 o
   1   4   1       67.54       86.41      1.49 o
   2   4   1      816.77      852.25     15.56 o
   3   4   1      193.34      182.94      3.52 o
   4   4   1      255.99      232.94      4.48 o
   5   4   1     1118.02     1130.40     16.07 o
   6   4   1       14.81       14.42      0.40 o
   7   4   1        0.01       -0.23      0.23 o
   8   4   1        5.85        7.59      0.43 o
   9   4   1       10.22       10.94      0.53 o
  10   4   1        0.14        0.09      0.29 o
  -7   5   1       36.07       39.34      1.18 o
  -6   5   1       90.13       91.14      1.59 o
  -5   5   1       68.63       77.55      1.36 o
  -4   5   1      179.51      176.90      3.04 o
  -3   5   1      130.42      128.66      2.23 o
  -2   5   1      289.71      278.07      3.92 o
  -1   5   1      195.29      168.50      4.30 o
   0   5   1      241.46      249.61     12.20 o
   1   5   1      289.49      318.61      5.21 o
   2   5   1      117.19      140.37      2.75 o
   3   5   1      457.90      471.54      8.73 o
   4   5   1        1.16        2.88      0.53 o
   5   5   1       36.71       31.23      0.70 o
   6   5   1      197.56      195.09      2.54 o
   7   5   1      102.90       98.11      2.12 o
   8   5   1        0.01       -0.10      0.20 o
   9   5   1        9.89        8.09      0.46 o
  10   5   1       24.25       24.42      0.73 o
  -6   6   1        4.99        5.07      0.45 o
  -5   6   1       12.02       12.52      0.86 o
  -4   6   1        0.26       -0.26      0.26 o
  -3   6   1       17.65       18.29      0.59 o
  -2   6   1       29.28       26.23      0.77 o
  -1   6   1        9.49       16.14      2.18 o
   0   6   1       32.13       25.39      0.77 o
   1   6   1       29.89       22.93      0.67 o
   2   6   1       13.30        9.32      0.34 o
   3   6   1      117.48      130.76      2.66 o
   4   6   1      297.50      276.66      5.34 o
   5   6   1       52.73       50.42      1.26 o
   6   6   1      122.75      119.98      2.57 o
   7   6   1      204.76      201.46      3.94 o
   8   6   1       43.79       39.92      1.11 o
   9   6   1       10.16        8.95      0.42 o
  10   6   1        6.78        7.23      0.43 o
  -5   7   1        8.44       10.59      0.53 o
  -4   7   1       22.10       23.28      0.68 o
  -3   7   1       29.22       27.45      0.86 o
  -2   7   1      290.83      291.06      7.31 o
  -1   7   1      300.73      298.75      7.42 o
   0   7   1      163.27      150.30      3.90 o
   1   7   1       36.64       34.56      1.19 o
   2   7   1       17.56       20.06      0.76 o
   3   7   1        4.80        7.72      0.93 o
   4   7   1       42.66       43.92      1.13 o
   5   7   1       96.87       90.23      2.03 o
   6   7   1      372.94      365.63      7.07 o
   7   7   1       11.82       13.14      0.93 o
   8   7   1        3.16        3.01      0.37 o
   9   7   1       19.89       19.50      0.81 o
  -4   8   1        3.52        3.07      0.47 o
  -3   8   1       17.94       18.72      0.75 o
  -2   8   1       24.86       23.01      1.12 o
  -1   8   1        0.02        0.54      1.01 o
   0   8   1       95.48       85.30      2.52 o
   1   8   1     1193.93     1170.54     27.55 o
   2   8   1        8.69        8.71      0.78 o
   3   8   1        1.08        0.18      0.39 o
   4   8   1       25.26       22.79      1.49 o
   5   8   1       13.56       14.82      0.68 o
   6   8   1       10.99       12.48      0.65 o
   7   8   1        3.19        5.33      0.66 o
   8   8   1        4.27        5.84      0.77 o
   9   8   1        1.42        0.68      0.60 o
  -3   9   1        8.08       11.86      0.97 o
  -2   9   1        8.07        9.95      0.86 o
  -1   9   1       39.58       40.47      1.57 o
   0   9   1      100.66       96.48      2.85 o
   1   9   1        7.59        8.36      0.71 o
   2   9   1      188.64      187.88      4.89 o
   3   9   1       24.89       25.35      1.71 o
   4   9   1        7.22        4.48      0.45 o
   5   9   1       20.87       25.11      0.95 o
   6   9   1      109.63      115.77      2.63 o
   7   9   1       11.74       10.68      0.88 o
   8   9   1        1.17        0.70      0.70 o
  -2  10   1        4.80        4.67      0.75 o
  -1  10   1        0.02       -0.54      0.54 o
   0  10   1       47.55       48.91      1.79 o
   1  10   1      119.28      118.93      3.40 o
   2  10   1        9.37        6.48      0.63 o
   3  10   1      292.39      259.42      9.49 o
   4  10   1       11.58       12.93      0.71 o
   5  10   1        7.57        7.01      0.59 o
   6  10   1       23.45       25.86      1.02 o
   7  10   1        6.04        6.83      0.82 o
   0  11   1        8.19        7.74      0.86 o
   1  11   1       30.88       37.78      1.57 o
   2  11   1        9.07       10.66      0.86 o
   3  11   1       38.24       41.06      2.49 o
   4  11   1       23.98       22.83      1.19 o
   5  11   1       97.99       97.46      2.39 o
   6  11   1        0.14        0.00      0.45 o
  -5 -11   2       35.82       40.60      1.76 o
  -4 -11   2       33.15       37.62      1.65 o
  -3 -11   2        0.73        0.92      0.60 o
  -2 -11   2       26.64       25.51      2.02 o
  -1 -11   2        0.02       -0.78      0.78 o
   0 -11   2       27.78       30.14      1.46 o
  -7 -10   2        0.00        0.64      0.50 o
  -6 -10   2       51.24       52.00      1.62 o
  -5 -10   2        2.68        2.01      0.60 o
  -4 -10   2        7.13        7.03      0.86 o
  -3 -10   2        4.52        4.03      0.60 o
  -2 -10   2       38.33       34.68      2.18 o
  -1 -10   2       58.06       62.14      2.19 o
   0 -10   2       92.87      100.28      3.07 o
   1 -10   2       14.12       17.99      1.08 o
   2 -10   2        5.83        6.68      0.56 o
  -8  -9   2        0.33        0.39      0.38 o
  -7  -9   2        0.02       -0.03      0.30 o
  -6  -9   2       45.57       45.85      1.14 o
  -5  -9   2       27.45       33.13      1.17 o
  -4  -9   2       19.06       17.99      1.04 o
  -3  -9   2        0.00        0.60      1.01 o
  -2  -9   2       70.54       69.52      3.27 o
  -1  -9   2       59.94       59.07      1.92 o
   0  -9   2        4.60        4.43      0.60 o
   1  -9   2      115.22      106.11      2.36 o
   2  -9   2        8.02        9.10      0.62 o
   3  -9   2        4.14        3.63      0.56 o
   4  -9   2        0.82        1.41      0.32 o
  -8  -8   2        1.25        0.94      0.40 o
  -7  -8   2        0.00       -0.20      0.20 o
  -6  -8   2        0.12        0.08      0.22 o
  -5  -8   2      157.39      164.30      2.89 o
  -4  -8   2       37.15       36.12      0.94 o
  -3  -8   2       69.90       62.97      2.38 o
  -2  -8   2        9.76       12.13      1.24 o
  -1  -8   2      191.84      193.96      3.82 o
   0  -8   2       91.49       90.43      2.03 o
   1  -8   2        2.62        2.02      0.23 o
   2  -8   2       72.60       72.65      1.42 o
   3  -8   2       90.71       90.32      1.76 o
   4  -8   2        0.07        0.26      0.31 o
   5  -8   2       28.40       28.94      0.78 o
  -9  -7   2       19.17       13.57      0.60 o
  -8  -7   2       82.89       72.87      1.45 o
  -7  -7   2      125.75      120.16      1.96 o
  -6  -7   2       60.86       61.86      1.11 o
  -5  -7   2       31.15       34.63      0.71 o
  -4  -7   2       81.50       80.35      1.31 o
  -3  -7   2       84.53       95.76      1.35 o
  -2  -7   2      243.54      265.02      6.71 o
  -1  -7   2       62.03       66.63      1.07 o
   0  -7   2      381.86      386.05      5.41 o
   1  -7   2      262.30      252.77      4.12 o
   2  -7   2        7.16        5.89      0.37 o
   3  -7   2       39.31       36.47      0.91 o
   4  -7   2        4.06        6.09      0.55 o
   5  -7   2       28.22       26.52      0.72 o
   6  -7   2       11.96       11.24      0.52 o
  -9  -6   2       40.94       36.49      0.98 o
  -8  -6   2       10.11       10.15      0.58 o
  -7  -6   2       58.89       61.74      1.17 o
  -6  -6   2        0.10        0.96      0.19 o
  -5  -6   2       34.16       30.47      0.66 o
  -4  -6   2     1152.81     1115.24     15.23 o
  -3  -6   2      247.25      259.95      4.50 o
  -2  -6   2      113.65      122.28      1.97 o
  -1  -6   2        6.07        5.78      0.25 o
   0  -6   2       96.85       90.22      1.39 o
   1  -6   2      227.35      216.92      4.39 o
   2  -6   2      149.99      144.61      2.97 o
   3  -6   2      215.51      218.14      3.66 o
   4  -6   2       55.94       51.22      1.13 o
   5  -6   2      231.86      222.61      3.38 o
   6  -6   2        0.23        0.18      0.27 o
   7  -6   2       16.08       17.67      0.77 o
  -9  -5   2        1.45        1.94      0.32 o
  -8  -5   2       61.52       56.59      1.24 o
  -7  -5   2       40.60       32.28      0.73 o
  -6  -5   2      190.77      191.30      2.87 o
  -5  -5   2      116.23      128.04      1.97 o
  -4  -5   2       42.22       44.95      0.80 o
  -3  -5   2      341.34      339.60      3.98 o
  -2  -5   2       60.11       73.45      1.19 o
  -1  -5   2      662.89      751.61     15.29 o
   0  -5   2      626.86      762.46     11.10 o
   1  -5   2     1411.70     1534.57     28.08 o
   2  -5   2      175.05      180.83      2.68 o
   3  -5   2       17.73       21.00      0.58 o
   4  -5   2        0.02        0.51      0.69 o
   5  -5   2        0.24        0.24      0.34 o
   6  -5   2       27.51       27.49      0.99 o
   7  -5   2       23.30       27.37      0.95 o
  -9  -4   2        3.26        4.74      0.43 o
  -8  -4   2       23.90       20.93      0.65 o
  -7  -4   2        2.80        3.09      0.29 o
  -6  -4   2      422.25      396.04      5.62 o
  -5  -4   2      195.32      179.03      2.42 o
  -4  -4   2      718.16      689.45      9.99 o
  -3  -4   2        5.84       13.32      0.32 o
  -2  -4   2        2.30        2.56      0.18 o
  -1  -4   2        3.60        2.02      0.39 o
   0  -4   2      349.62      357.06      4.95 o
   1  -4   2      752.86      783.63     15.25 o
   2  -4   2      642.97      614.34      7.84 o
   3  -4   2       34.53       21.09      0.50 o
   4  -4   2       31.51       28.05      0.55 o
   5  -4   2        4.06        5.10      0.29 o
   6  -4   2       84.98       89.69      1.41 o
   7  -4   2       11.40        9.56      0.68 o
   8  -4   2       29.32       29.72      1.39 o
  -9  -3   2       51.04       52.53      1.30 o
  -8  -3   2        6.77        7.57      0.40 o
  -7  -3   2        1.01        0.59      0.18 o
  -6  -3   2        3.23        3.88      0.22 o
  -5  -3   2      155.34      165.01      1.95 o
  -4  -3   2     1569.06     1663.36     23.63 o
  -3  -3   2      382.62      370.15      4.29 o
  -2  -3   2     1136.81     1131.57     13.96 o
  -1  -3   2      880.20      901.76     12.29 o
   0  -3   2       49.52       51.14      1.03 o
   1  -3   2      509.79      504.69      6.38 o
   2  -3   2     3030.49     3169.34     36.71 o
   3  -3   2       48.03       32.66      0.59 o
   4  -3   2       57.44       57.96      0.79 o
   5  -3   2      281.80      273.34      3.28 o
   6  -3   2      504.95      489.09      5.74 o
   7  -3   2       73.47       70.60      1.49 o
   8  -3   2       18.72       18.69      0.69 o
   9  -3   2       18.49       20.18      0.75 o
  -9  -2   2        5.82        5.97      0.52 o
  -8  -2   2        2.58        3.28      0.33 o
  -7  -2   2        0.05       -0.19      0.19 o
  -6  -2   2        1.42        0.56      0.16 o
  -5  -2   2       33.84       39.78      0.71 o
  -4  -2   2     1239.09     1192.16     13.62 o
  -3  -2   2       67.54       50.08      0.89 o
  -2  -2   2       76.92       69.42      0.88 o
  -1  -2   2      188.22      161.37      1.80 o
   0  -2   2      185.73      224.31      2.82 o
   1  -2   2     3207.75     3126.68     39.96 o
   2  -2   2     3604.66     3401.35     39.49 o
   3  -2   2       29.03       18.37      0.34 o
   4  -2   2      917.95      971.05     10.49 o
   5  -2   2      272.96      275.32      3.12 o
   6  -2   2      390.36      390.77      4.62 o
   7  -2   2        3.43        2.68      0.27 o
   8  -2   2       68.24       76.34      1.32 o
   9  -2   2        6.15        9.61      0.56 o
  -9  -1   2       36.32       39.28      1.15 o
  -8  -1   2       21.74       18.43      0.57 o
  -7  -1   2       53.87       49.82      0.94 o
  -6  -1   2       20.32       23.14      0.49 o
  -5  -1   2        1.64        1.38      0.20 o
  -4  -1   2      722.57      725.79      8.35 o
  -3  -1   2     2143.43     2113.46     24.03 o
  -2  -1   2       18.47       26.97      0.42 o
  -1  -1   2       32.63       28.86      0.39 o
   0  -1   2      804.54      834.20      9.66 o
   1  -1   2     2791.07     2726.16     31.70 o
   2  -1   2     1702.74     1633.13     17.57 o
   3  -1   2        1.79        0.29      0.06 o
   4  -1   2      526.25      558.41      6.07 o
   5  -1   2       80.08       82.58      1.04 o
   6  -1   2        6.10        5.41      0.26 o
   7  -1   2        0.20        0.14      0.17 o
   8  -1   2       17.20       17.11      0.54 o
   9  -1   2       28.88       33.17      0.91 o
  -9   0   2        0.13        0.09      0.38 o
  -8   0   2       64.60       66.57      1.32 o
  -7   0   2      367.39      360.24      4.94 o
  -6   0   2       34.42       29.81      0.61 o
  -5   0   2       31.94       26.06      0.50 o
  -4   0   2      388.87      461.95      5.38 o
  -3   0   2      710.52      762.54      9.47 o
  -2   0   2      171.96      174.05      2.06 o
  -1   0   2      209.95      208.57      2.91 o
   0   0   2      473.35      448.58      6.37 o
   1   0   2       16.20       23.83      0.70 o
   2   0   2    13296.10     9476.77    104.73 o
   3   0   2       85.98      103.50      1.18 o
   4   0   2      343.22      324.54      3.80 o
   5   0   2      167.75      181.18      2.21 o
   6   0   2      117.26      113.43      1.49 o
   7   0   2       39.04       34.43      0.75 o
   8   0   2       30.90       29.46      0.74 o
   9   0   2       63.92       65.34      1.57 o
  10   0   2        6.06        7.75      0.56 o
  -9   1   2       38.79       46.31      1.39 o
  -8   1   2       33.30       30.28      1.01 o
  -7   1   2       20.40       22.59      0.58 o
  -6   1   2       79.12       81.35      1.23 o
  -5   1   2      206.86      219.56      2.68 o
  -4   1   2      571.96      612.31      7.06 o
  -3   1   2      690.80      712.22      8.67 o
  -2   1   2       28.46       23.94      0.49 o
  -1   1   2     1403.28     1441.71     22.22 o
   0   1   2     3856.57     3682.30     59.30 o
   1   1   2       96.72       78.40     10.96 o
   2   1   2     5694.88     5502.26     99.69 o
   3   1   2      140.74      100.08      1.58 o
   4   1   2      183.48      182.17      2.37 o
   5   1   2       25.18       23.59      0.47 o
   6   1   2       11.99       14.92      0.76 o
   7   1   2       11.47       12.64      0.65 o
   8   1   2       34.96       32.42      0.83 o
   9   1   2       26.24       27.42      0.84 o
  10   1   2        0.67       -0.18      0.34 o
  -8   2   2       62.11       60.40      2.33 o
  -7   2   2       35.40       34.81      1.12 o
  -6   2   2      290.64      303.99      4.34 o
  -5   2   2       21.55       24.60      0.59 o
  -4   2   2        2.79        3.62      0.17 o
  -3   2   2       13.44       11.76      0.46 o
  -2   2   2     3537.65     3565.35     53.29 o
  -1   2   2      860.20      864.77     13.34 o
   0   2   2       28.59       29.19      0.62 o
   1   2   2      624.35      584.43     12.69 o
   2   2   2      526.48      588.78      9.53 o
   3   2   2     2067.47     2044.55     28.82 o
   4   2   2        7.84       12.54      0.45 o
   5   2   2      129.44      132.42      1.78 o
   6   2   2      221.13      234.69      3.33 o
   7   2   2      176.54      158.49      2.66 o
   8   2   2       88.08       81.96      1.57 o
   9   2   2       15.41       13.69      0.58 o
  10   2   2        2.92        2.31      0.41 o
  -8   3   2        9.23        6.91      0.71 o
  -7   3   2        2.45        0.80      0.43 o
  -6   3   2        9.60        9.69      0.59 o
  -5   3   2        0.21        0.07      0.34 o
  -4   3   2      296.53      298.06      4.25 o
  -3   3   2      159.43      150.76      2.03 o
  -2   3   2      430.18      489.58     14.28 o
  -1   3   2      111.11      106.00      2.40 o
   0   3   2      394.14      459.68     19.67 o
   1   3   2      187.16      180.99      4.10 o
   2   3   2      154.23      132.36      3.07 o
   3   3   2      912.84      914.43     14.62 o
   4   3   2      262.19      245.13      6.82 o
   5   3   2        9.12        6.60      0.35 o
   6   3   2       35.38       42.75      0.80 o
   7   3   2       48.33       45.11      0.95 o
   8   3   2       62.90       60.99      1.24 o
   9   3   2       73.88       74.96      1.50 o
  10   3   2       22.07       22.88      0.75 o
  -7   4   2        1.05        1.62      0.46 o
  -6   4   2       25.32       21.89      0.86 o
  -5   4   2      141.06      146.06      2.29 o
  -4   4   2      785.36      820.81     11.30 o
  -3   4   2      329.63      321.18     10.79 o
  -2   4   2      342.17      334.64     10.75 o
  -1   4   2        4.20        1.37      0.47 o
   0   4   2        0.01        0.16      0.18 o
   1   4   2        0.43        0.16      0.23 o
   2   4   2      707.68      754.28     16.41 o
   3   4   2        0.16        0.77      0.13 o
   4   4   2      553.48      514.27     12.90 o
   5   4   2      435.89      411.81      7.69 o
   6   4   2       31.56       32.48      0.67 o
   7   4   2        0.65        0.25      0.19 o
   8   4   2        0.92        0.43      0.23 o
   9   4   2        2.93        4.96      0.38 o
  10   4   2        5.05        2.60      0.33 o
  -7   5   2       46.15       52.59      1.47 o
  -6   5   2       54.28       51.93      1.57 o
  -5   5   2       93.43      105.17      2.02 o
  -4   5   2      176.67      175.05      2.65 o
  -3   5   2      193.80      203.59      3.43 o
  -2   5   2       61.60       52.68      1.22 o
  -1   5   2      682.15      666.61     25.82 o
   0   5   2      571.79      621.38     37.56 o
   1   5   2      339.59      390.90     26.19 o
   2   5   2      640.73      630.30     13.84 o
   3   5   2      196.30      229.14      5.27 o
   4   5   2      307.25      308.86      7.06 o
   5   5   2       58.81       62.20      1.40 o
   6   5   2        0.24        1.12      0.28 o
   7   5   2      113.88      102.96      2.15 o
   8   5   2      174.63      162.61      2.74 o
   9   5   2       11.17       10.18      0.47 o
  10   5   2       19.04       18.75      0.64 o
  -6   6   2       16.99       17.06      0.68 o
  -5   6   2       15.66       17.06      0.63 o
  -4   6   2       10.41       12.50      0.50 o
  -3   6   2      131.28      133.90      2.31 o
  -2   6   2      217.01      213.83      5.44 o
  -1   6   2       95.59       95.81      2.63 o
   0   6   2       52.09       52.06      1.51 o
   1   6   2       11.73       10.53      0.40 o
   2   6   2      500.25      548.04      9.83 o
   3   6   2      454.73      409.44      7.66 o
   4   6   2      602.45      610.28     13.16 o
   5   6   2       14.32       13.61      0.93 o
   6   6   2       34.70       34.74      1.02 o
   7   6   2       10.28       10.13      0.77 o
   8   6   2       99.80      107.64      2.29 o
   9   6   2        2.05        2.51      0.37 o
  10   6   2        8.30       10.93      0.68 o
  -5   7   2        4.51        5.02      0.36 o
  -4   7   2       15.84       15.09      0.75 o
  -3   7   2        3.28        2.44      0.36 o
  -2   7   2        6.89        7.02      1.32 o
  -1   7   2     2590.88     2608.73     60.75 o
   0   7   2      520.08      520.83     14.46 o
   1   7   2       35.51       32.30      1.17 o
   2   7   2       55.27       60.38      1.99 o
   3   7   2       25.15       26.38      0.85 o
   4   7   2       11.03        8.24      0.45 o
   5   7   2      101.59      103.02      2.24 o
   6   7   2       31.54       28.58      0.93 o
   7   7   2       30.03       30.86      2.10 o
   8   7   2       42.62       38.82      1.54 o
   9   7   2        6.71        6.90      0.82 o
  10   7   2        1.73        2.11      0.45 o
  -4   8   2       15.24       18.33      0.84 o
  -3   8   2       14.96       15.15      0.97 o
  -2   8   2        1.50        1.45      0.49 o
  -1   8   2      122.82      123.70      3.40 o
   0   8   2        9.53        9.44      1.40 o
   1   8   2       59.83       57.79      2.49 o
   2   8   2        3.94        4.04      0.49 o
   3   8   2       63.09       60.97      1.48 o
   4   8   2      163.50      167.30      3.44 o
   5   8   2        2.83        1.94      0.32 o
   6   8   2        0.00       -0.08      0.32 o
   7   8   2       47.99       51.90      1.81 o
   8   8   2        9.30        8.70      1.09 o
   9   8   2        5.93        6.17      1.56 o
  -3   9   2       68.37       83.16      2.74 o
  -2   9   2      119.18      116.53      3.45 o
  -1   9   2       62.65       61.39      2.08 o
   0   9   2       29.74       25.17      1.12 o
   1   9   2      124.04      118.37      3.29 o
   2   9   2      293.78      287.62      7.85 o
   3   9   2        1.35        2.44      0.56 o
   4   9   2      335.86      337.37      7.95 o
   5   9   2       65.44       66.40      1.67 o
   6   9   2        0.23        0.16      0.36 o
   7   9   2       13.56       14.10      0.93 o
   8   9   2       39.60       35.18      1.54 o
  -1  10   2        7.54        9.26      0.86 o
   0  10   2       42.90       46.27      1.87 o
   1  10   2       23.28       24.95      1.63 o
   2  10   2       28.72       28.34      1.79 o
   3  10   2       74.88       77.48      2.39 o
   4  10   2       10.87       12.91      0.99 o
   5  10   2        9.64        7.99      0.59 o
   6  10   2        0.99        0.67      0.41 o
   7  10   2        8.33        6.13      0.71 o
   1  11   2        8.62        9.31      0.86 o
   2  11   2        1.96        0.84      0.52 o
   3  11   2       71.74       79.94      3.89 o
   4  11   2        0.89        0.78      0.93 o
   5  11   2        8.73       10.78      0.73 o
   6  11   2        2.51        3.41      0.50 o
  -4 -11   3        3.61        4.62      0.77 o
  -3 -11   3       17.05       19.64      1.19 o
  -2 -11   3       37.56       39.35      2.49 o
  -1 -11   3        0.27       -0.31      0.93 o
  -6 -10   3        3.39        3.85      0.44 o
  -5 -10   3        2.91        3.03      0.45 o
  -4 -10   3        0.00       -0.22      0.49 o
  -3 -10   3        2.78        1.84      0.60 o
  -2 -10   3       11.03       11.51      1.40 o
  -1 -10   3      220.52      228.33      9.80 o
   0 -10   3        1.49        1.48      0.37 o
   1 -10   3       13.92       15.13      0.75 o
   2 -10   3        5.13        6.82      0.56 o
  -7  -9   3       24.91       25.79      0.87 o
  -6  -9   3       17.61       19.99      0.74 o
  -5  -9   3      151.14      143.60      2.64 o
  -4  -9   3       19.59       16.63      0.68 o
  -3  -9   3       11.94       12.93      0.60 o
  -2  -9   3        6.58        6.98      0.54 o
  -1  -9   3       52.24       44.33      2.49 o
   0  -9   3       18.44       18.69      0.81 o
   1  -9   3        0.34        0.18      0.27 o
   2  -9   3       22.68       18.19      0.63 o
   3  -9   3       28.27       29.99      0.84 o
   4  -9   3       27.53       34.41      1.38 o
  -8  -8   3        0.01        0.50      0.29 o
  -7  -8   3        2.90        3.68      0.31 o
  -6  -8   3       17.10       15.32      0.48 o
  -5  -8   3        1.49        2.08      0.22 o
  -4  -8   3      107.28      111.09      1.78 o
  -3  -8   3       44.99       42.02      0.89 o
  -2  -8   3       17.83       19.09      0.61 o
  -1  -8   3        0.64        0.80      0.21 o
   0  -8   3        0.01        0.33      0.19 o
   1  -8   3       34.01       29.86      1.14 o
   2  -8   3       77.85       72.05      1.45 o
   3  -8   3        2.79        2.80      0.35 o
   4  -8   3      130.84      127.13      2.40 o
   5  -8   3       70.95       78.97      1.85 o
  -8  -7   3        3.37        3.30      0.37 o
  -7  -7   3       63.15       62.34      1.19 o
  -6  -7   3      188.90      185.07      2.83 o
  -5  -7   3       53.35       44.66      0.89 o
  -4  -7   3       87.79       78.57      1.34 o
  -3  -7   3      534.68      529.07      8.33 o
  -2  -7   3        0.63        0.29      0.20 o
  -1  -7   3      821.48      775.98     17.12 o
   0  -7   3      565.13      535.87      8.45 o
   1  -7   3       75.30       64.52      1.28 o
   2  -7   3        3.73        5.02      0.31 o
   3  -7   3      428.51      374.22      6.10 o
   4  -7   3       92.46       89.39      1.79 o
   5  -7   3        5.17        7.48      0.43 o
   6  -7   3       23.33       24.09      1.29 o
  -9  -6   3        0.08       -0.30      0.32 o
  -8  -6   3        9.94       10.11      0.51 o
  -7  -6   3       37.06       38.31      0.87 o
  -6  -6   3       61.80       57.45      1.09 o
  -5  -6   3       79.53       75.85      1.30 o
  -4  -6   3      297.62      272.38      3.93 o
  -3  -6   3        0.02        0.21      0.24 o
  -2  -6   3       26.03       20.53      0.54 o
  -1  -6   3     1117.65     1139.84     19.90 o
   0  -6   3        4.18        6.23      0.33 o
   1  -6   3      318.34      330.09      7.77 o
   2  -6   3       14.89       10.12      0.47 o
   3  -6   3        2.47        2.35      0.30 o
   4  -6   3        1.31        2.47      0.31 o
   5  -6   3      143.67      150.59      2.42 o
   6  -6   3       18.80       16.03      0.73 o
   7  -6   3       21.84       22.27      0.89 o
  -9  -5   3        0.73        0.08      0.32 o
  -8  -5   3       13.74       13.36      0.61 o
  -7  -5   3       32.77       24.87      0.66 o
  -5  -5   3        0.15        0.00      0.20 o
  -4  -5   3        0.03       -0.13      0.16 o
  -3  -5   3      109.59      127.66      1.75 o
  -2  -5   3       69.19       69.31      1.13 o
  -1  -5   3     1263.78     1302.74     19.48 o
   0  -5   3      136.70      112.93      1.71 o
   1  -5   3       16.69       12.59      0.36 o
   2  -5   3      115.57      114.64      1.77 o
   3  -5   3        0.81        0.35      0.20 o
   4  -5   3       38.91       33.69      0.74 o
   5  -5   3       12.03        7.60      0.40 o
   6  -5   3      170.10      165.22      2.63 o
   7  -5   3       14.18       20.59      0.80 o
  -9  -4   3        6.57        6.19      0.60 o
  -8  -4   3        5.90        3.84      0.41 o
  -7  -4   3       58.83       59.60      1.11 o
  -6  -4   3      747.10      726.28     10.09 o
  -5  -4   3      219.32      203.49      2.74 o
  -4  -4   3      229.43      224.15      2.96 o
  -3  -4   3       10.56       11.19      0.38 o
  -2  -4   3       40.05       50.59      0.73 o
  -1  -4   3       14.98       15.26      0.36 o
   0  -4   3      887.28      925.78     12.94 o
   1  -4   3      116.41       95.25      1.52 o
   2  -4   3      588.25      580.35      6.83 o
   3  -4   3       17.34       19.60      0.39 o
   4  -4   3      182.24      176.39      2.34 o
   5  -4   3       33.14       29.54      0.55 o
   6  -4   3        1.69        1.54      0.23 o
   7  -4   3       47.45       47.35      1.08 o
   8  -4   3        3.31        7.20      0.56 o
  -9  -3   3        8.73        8.35      0.63 o
  -8  -3   3        0.17        0.14      0.33 o
  -7  -3   3        0.12        0.15      0.21 o
  -6  -3   3      100.41      103.38      1.48 o
  -5  -3   3       62.15       61.11      1.15 o
  -4  -3   3      260.58      275.15      3.27 o
  -3  -3   3       46.59       62.98      0.85 o
  -2  -3   3       85.34       94.54      1.67 o
  -1  -3   3     1009.85     1006.51     11.65 o
   0  -3   3      799.53      787.11      9.74 o
   1  -3   3        2.46        2.19      0.26 o
   2  -3   3      120.12      135.98      1.70 o
   3  -3   3       96.80       90.27      1.28 o
   4  -3   3        7.98        8.32      0.26 o
   5  -3   3      504.64      499.18      5.51 o
   6  -3   3       67.30       60.59      0.93 o
   7  -3   3       68.00       65.84      1.16 o
   8  -3   3       30.80       30.90      0.73 o
   9  -3   3        2.04        1.99      0.35 o
  -9  -2   3        0.08       -0.34      0.34 o
  -8  -2   3       20.21       19.95      0.77 o
  -7  -2   3       22.74       23.11      0.93 o
  -6  -2   3       32.68       28.74      0.59 o
  -5  -2   3      526.03      532.25      6.21 o
  -4  -2   3       45.24       59.89      0.90 o
  -3  -2   3      120.27      159.42      1.94 o
  -2  -2   3      812.32      901.99     10.27 o
  -1  -2   3      210.17      209.35      2.73 o
   0  -2   3     2412.04     2280.81     33.30 o
   1  -2   3      907.80      829.36      9.62 o
   2  -2   3       10.41        5.71      0.26 o
   3  -2   3      128.61      153.98      1.76 o
   4  -2   3       70.94       81.30      1.54 o
   5  -2   3       84.47       82.50      1.31 o
   6  -2   3      157.50      159.35      1.92 o
   7  -2   3      199.94      207.11      3.00 o
   8  -2   3       17.43       24.98      0.64 o
   9  -2   3       17.93       20.81      0.74 o
  -9  -1   3        0.40        0.78      0.35 o
  -8  -1   3        1.55        2.74      0.30 o
  -7  -1   3        7.06        7.42      0.40 o
  -6  -1   3      209.80      210.50      2.78 o
  -5  -1   3      415.50      403.89      4.78 o
  -4  -1   3      506.63      504.79      5.88 o
  -3  -1   3      510.40      540.15      6.24 o
  -2  -1   3       48.44       47.69      0.64 o
  -1  -1   3      104.32       88.59      1.18 o
   0  -1   3     1317.57     1274.10     15.81 o
   1  -1   3      785.13      809.61     10.00 o
   2  -1   3     3221.20     3092.03     33.35 o
   3  -1   3        7.12        4.51      0.16 o
   4  -1   3        4.77        7.19      0.34 o
   5  -1   3      339.18      313.01      3.49 o
   6  -1   3      616.39      584.85      6.83 o
   7  -1   3      131.69      131.34      1.85 o
   8  -1   3        0.55        0.13      0.20 o
   9  -1   3       27.58       29.96      0.85 o
  -9   0   3        6.88        7.65      0.59 o
  -8   0   3        7.00        8.35      0.59 o
  -7   0   3        0.96        1.29      0.40 o
  -6   0   3        0.62        0.96      0.35 o
  -5   0   3      373.01      363.78      4.31 o
  -4   0   3        7.77        4.68      0.20 o
  -3   0   3      690.83      755.60      8.68 o
  -2   0   3       50.19       46.75      0.87 o
  -1   0   3        4.87        4.52      0.11 o
   0   0   3      915.05      872.60     11.98 o
   1   0   3     2383.51     2487.45     34.10 o
   2   0   3     2013.12     1993.21     25.25 o
   3   0   3     2031.59     2003.96     21.49 o
   4   0   3      195.93      200.00      2.23 o
   5   0   3       57.16       59.36      0.81 o
   6   0   3      172.07      169.69      2.24 o
   7   0   3        1.64        3.25      0.50 o
   8   0   3       15.99       17.75      0.59 o
   9   0   3        6.26        6.87      0.50 o
  10   0   3        4.86        7.07      0.56 o
  -8   1   3       65.33       67.94      2.08 o
  -7   1   3      146.59      144.93      3.34 o
  -6   1   3      131.87      150.32      2.99 o
  -5   1   3      422.01      431.67      5.40 o
  -4   1   3      125.57      115.43      1.53 o
  -3   1   3       69.87      105.41      1.33 o
  -2   1   3       53.65       67.91      1.04 o
  -1   1   3        6.49        3.77      0.13 o
   0   1   3     2979.66     3178.65     49.44 o
   1   1   3    16493.54    12484.51    298.86 o
   2   1   3     7699.91     7168.05    354.13 o
   3   1   3      101.98      122.57      1.59 o
   4   1   3       38.62       44.94      0.73 o
   5   1   3      751.25      742.54      9.25 o
   6   1   3       13.78       15.68      0.43 o
   7   1   3      184.05      173.39      2.87 o
   8   1   3        4.11        1.73      0.28 o
   9   1   3        2.54        5.20      0.65 o
  10   1   3        7.00        5.32      0.50 o
  -8   2   3       79.74       87.63      2.46 o
  -7   2   3        0.31        0.96      0.43 o
  -6   2   3        0.56        0.49      0.34 o
  -5   2   3        0.57        1.80      0.54 o
  -4   2   3      152.50      164.87      2.40 o
  -3   2   3      443.25      438.97      7.77 o
  -2   2   3      394.21      437.01      9.72 o
  -1   2   3       26.79       34.70      0.80 o
   0   2   3     2383.27     2359.46     37.63 o
   2   2   3     1509.87     1535.47     33.02 o
   3   2   3        1.94        4.45      0.22 o
   4   2   3       20.26       23.62      0.38 o
   5   2   3       60.23       76.20      1.16 o
   6   2   3       42.79       39.09      0.80 o
   7   2   3       75.54       76.31      1.42 o
   8   2   3       59.69       62.19      1.26 o
   9   2   3       11.07       10.86      0.48 o
  10   2   3        0.88        0.94      0.32 o
  -7   3   3       33.15       27.73      1.49 o
  -6   3   3      227.83      249.88      4.84 o
  -5   3   3       99.08      109.59      2.31 o
  -4   3   3      100.92       93.26      1.65 o
  -3   3   3       47.62       47.09      1.01 o
  -2   3   3        3.31        4.72      0.32 o
  -1   3   3      378.66      360.83     11.90 o
   0   3   3     1787.27     1890.84     36.75 o
   1   3   3      132.65      150.86      5.29 o
   2   3   3      665.72      680.82     31.57 o
   3   3   3      244.43      227.44      4.30 o
   4   3   3       23.14       24.76      1.02 o
   5   3   3       12.88       15.87      0.32 o
   6   3   3      101.86       94.07      1.94 o
   7   3   3      189.16      184.77      3.01 o
   8   3   3       33.72       33.87      0.83 o
   9   3   3       26.93       28.55      0.76 o
  10   3   3        0.02        0.10      0.29 o
  -7   4   3       20.15       20.80      0.91 o
  -6   4   3       38.45       42.03      1.20 o
  -5   4   3      522.71      545.63      9.90 o
  -4   4   3       92.70       95.47      1.91 o
  -3   4   3      714.35      748.25     11.72 o
  -2   4   3       33.24       39.66      0.92 o
  -1   4   3       36.43       42.73      1.31 o
   0   4   3      156.50      128.94      3.24 o
   1   4   3        5.47        7.69      0.62 o
   2   4   3      915.33      882.30     19.20 o
   3   4   3      211.97      188.66      5.91 o
   4   4   3       15.27       23.60      0.56 o
   5   4   3        0.22        0.28      0.17 o
   6   4   3      249.96      226.85      4.21 o
   7   4   3        0.27       -0.05      0.18 o
   8   4   3       44.07       41.13      0.89 o
   9   4   3        7.77        7.88      0.41 o
  10   4   3        0.54        0.10      0.28 o
  -6   5   3        0.93        0.12      0.34 o
  -5   5   3        1.37        1.77      0.35 o
  -4   5   3      668.98      658.37     10.79 o
  -3   5   3      122.20      118.38      2.06 o
  -2   5   3       11.66       11.74      0.54 o
  -1   5   3       16.90       17.30      0.75 o
   0   5   3        2.47        2.68      0.33 o
   1   5   3      383.81      346.24      7.82 o
   2   5   3      917.44      924.17     20.13 o
   3   5   3        0.88        0.81      0.26 o
   4   5   3       31.39       32.94      1.47 o
   5   5   3       27.18       25.93      0.64 o
   6   5   3       43.27       36.35      1.32 o
   7   5   3      183.97      184.70      4.60 o
   8   5   3       17.66       17.90      0.69 o
   9   5   3       18.40       17.49      0.71 o
  10   5   3        0.04       -0.20      0.20 o
  -6   6   3        5.01        5.38      0.44 o
  -5   6   3       14.33       16.90      0.73 o
  -4   6   3       22.16       24.32      0.70 o
  -3   6   3      448.18      447.41      8.43 o
  -2   6   3      275.48      280.18      7.04 o
  -1   6   3      107.40       83.21      3.27 o
   0   6   3      290.51      279.61      8.32 o
   1   6   3        0.61        1.03      0.23 o
   2   6   3      491.98      524.20     11.65 o
   3   6   3      320.52      310.57      7.06 o
   4   6   3      118.23      151.11      5.78 o
   5   6   3       88.00       90.02      1.98 o
   6   6   3       29.58       30.43      0.89 o
   7   6   3       46.63       45.35      1.65 o
   8   6   3       20.80       22.68      2.33 o
   9   6   3        6.77        6.55      0.48 o
  10   6   3        3.75        4.64      0.48 o
  -5   7   3        6.99        6.56      0.56 o
  -4   7   3        0.84        0.68      0.36 o
  -3   7   3       67.48       67.08      2.25 o
  -2   7   3        3.46        4.80      0.60 o
  -1   7   3      161.33      155.35      4.17 o
   0   7   3        0.09       -0.04      0.78 o
   1   7   3      428.40      413.59      8.11 o
   2   7   3        2.82        2.44      0.24 o
   3   7   3       69.07       66.18      2.55 o
   4   7   3       17.47       16.38      0.93 o
   5   7   3       69.29       64.04      1.52 o
   6   7   3       10.62        9.57      0.56 o
   7   7   3       40.49       42.15      1.54 o
   8   7   3      258.45      254.18      6.31 o
   9   7   3       36.79       30.95      1.43 o
  10   7   3       19.42       19.52      1.21 o
  -4   8   3        3.22        2.64      0.66 o
  -3   8   3        1.86        1.89      0.60 o
  -2   8   3        4.99        4.94      0.60 o
  -1   8   3       44.21       42.43      1.94 o
   0   8   3        2.81        3.98      0.54 o
   1   8   3      140.69      151.53      4.00 o
   2   8   3       24.05       24.30      0.92 o
   3   8   3       46.96       49.57      1.64 o
   4   8   3       32.86       30.46      1.26 o
   5   8   3      117.78      119.81      3.64 o
   6   8   3       16.17       14.60      0.86 o
   7   8   3       87.80       78.78      2.42 o
   8   8   3        0.01       -0.24      0.62 o
   9   8   3       12.60       10.47      0.93 o
  -3   9   3       34.71       42.77      2.64 o
  -2   9   3       41.69       42.60      1.68 o
  -1   9   3        1.54        0.92      0.54 o
   0   9   3        0.83       -0.31      0.40 o
   1   9   3       37.89       41.09      1.49 o
   2   9   3       65.48       67.23      2.06 o
   3   9   3       97.63      100.82      2.27 o
   4   9   3      124.69      120.65      3.29 o
   5   9   3       21.46       18.87      0.94 o
   6   9   3       54.75       50.95      2.40 o
   7   9   3       12.31       13.44      1.09 o
   8   9   3        0.50        0.78      0.55 o
  -1  10   3       43.85       45.29      1.75 o
   0  10   3        1.57        1.37      0.52 o
   1  10   3       13.34       14.11      0.89 o
   2  10   3       51.60       52.00      1.79 o
   3  10   3      138.20      139.58      3.78 o
   4  10   3        0.20        0.00      0.55 o
   5  10   3       17.43       17.44      0.77 o
   6  10   3        0.01       -0.33      0.34 o
   7  10   3        0.03        0.12      0.49 o
   1  11   3        2.60        2.50      0.63 o
   2  11   3        1.32        0.99      0.42 o
   3  11   3        1.68        2.76      0.62 o
   4  11   3       31.26       38.10      2.49 o
   5  11   3        0.45       -0.06      0.41 o
   6  11   3        2.16        2.18      0.60 o
  -3 -11   4       71.37       84.32      2.27 o
  -2 -11   4        1.21        0.56      0.60 o
  -1 -11   4        0.92        1.49      0.52 o
  -6 -10   4       11.57        8.61      0.78 o
  -5 -10   4        4.15        2.39      0.45 o
  -4 -10   4        2.63        2.90      0.46 o
  -3 -10   4       51.87       55.34      1.49 o
  -2 -10   4       21.37       21.30      0.89 o
  -1 -10   4        5.28        4.94      0.54 o
   0 -10   4        4.88        2.28      0.52 o
   1 -10   4       36.10       36.87      0.90 o
   2 -10   4        2.14        2.88      0.38 o
  -7  -9   4        8.51        8.41      0.43 o
  -6  -9   4        4.99        4.47      0.54 o
  -5  -9   4        0.15        0.21      0.23 o
  -4  -9   4       58.55       64.58      2.39 o
  -3  -9   4        7.02        6.72      0.40 o
  -2  -9   4        4.81        5.78      0.37 o
  -1  -9   4       11.98        9.15      0.50 o
   0  -9   4      131.98      121.80      2.50 o
   1  -9   4       89.09       89.53      1.73 o
   2  -9   4       98.11      104.77      2.42 o
   3  -9   4       17.43       19.29      0.71 o
  -7  -8   4       12.56       14.28      0.56 o
  -6  -8   4        0.14       -0.11      0.26 o
  -5  -8   4       59.28       50.18      1.00 o
  -4  -8   4       48.83       44.49      1.01 o
  -3  -8   4      162.42      160.73      2.76 o
  -2  -8   4      142.24      140.68      2.93 o
  -1  -8   4       31.78       30.71      0.89 o
   0  -8   4       58.15       53.50      1.26 o
   1  -8   4       57.63       55.30      1.63 o
   2  -8   4       17.28       14.35      0.56 o
   3  -8   4        5.98        9.65      0.51 o
   4  -8   4        7.38        8.77      0.55 o
   5  -8   4       80.79       92.09      1.92 o
  -8  -7   4       53.30       54.79      1.19 o
  -7  -7   4       37.66       42.50      0.96 o
  -6  -7   4       19.19       21.05      0.61 o
  -5  -7   4       23.58       21.22      0.58 o
  -4  -7   4        2.21        3.41      0.27 o
  -3  -7   4      143.34      134.98      2.36 o
  -2  -7   4      187.59      185.87      3.11 o
  -1  -7   4       13.30       10.46      0.50 o
   0  -7   4       11.53       14.32      1.54 o
   1  -7   4      168.75      161.78      2.79 o
   2  -7   4       14.17       14.34      0.54 o
   3  -7   4       41.99       43.30      1.05 o
   4  -7   4       85.40       82.20      1.67 o
   5  -7   4       80.10       75.57      1.43 o
   6  -7   4        4.40        1.90      0.41 o
  -8  -6   4        0.18        0.05      0.29 o
  -7  -6   4        1.10        1.31      0.31 o
  -6  -6   4      120.40      118.32      1.95 o
  -5  -6   4       25.99       24.89      0.64 o
  -4  -6   4        0.11        0.89      0.21 o
  -3  -6   4      120.22      113.86      2.03 o
  -2  -6   4      410.67      410.58      7.67 o
  -1  -6   4        0.37        0.73      0.39 o
   0  -6   4      335.16      314.70      5.71 o
   1  -6   4      107.56       96.70      1.74 o
   2  -6   4       17.60       20.00      0.59 o
   3  -6   4       80.49       85.31      1.63 o
   4  -6   4      411.80      364.63      6.15 o
   5  -6   4      135.75      140.57      2.28 o
   6  -6   4        0.20        0.17      0.34 o
   7  -6   4        3.55        1.29      0.41 o
  -9  -5   4        9.38        8.71      0.71 o
  -8  -5   4       84.36       88.00      2.57 o
  -7  -5   4       20.34       21.86      0.61 o
  -6  -5   4      105.99      107.57      1.78 o
  -5  -5   4      106.07      102.84      1.69 o
  -4  -5   4        1.60        1.42      0.19 o
  -3  -5   4       37.19       30.07      0.58 o
  -2  -5   4      518.64      487.59      6.80 o
  -1  -5   4      311.17      278.39      3.69 o
   0  -5   4      343.80      311.22      4.41 o
   1  -5   4        4.66       10.10      0.33 o
   2  -5   4        0.75        0.24      0.11 o
   3  -5   4        4.13        2.19      0.20 o
   4  -5   4       21.90       26.62      0.64 o
   5  -5   4       76.05       75.97      1.24 o
   6  -5   4        3.60        2.60      0.41 o
   7  -5   4       17.89       19.93      0.80 o
  -9  -4   4       54.32       53.08      1.64 o
  -8  -4   4        0.57        0.07      0.34 o
  -7  -4   4        6.16        5.95      0.43 o
  -6  -4   4        2.76        1.68      0.25 o
  -5  -4   4        7.42        6.32      0.28 o
  -4  -4   4        5.22        3.80      0.19 o
  -3  -4   4      125.08      108.38      1.50 o
  -2  -4   4      110.84      149.04      1.99 o
  -1  -4   4      866.95      927.42     10.79 o
   0  -4   4        2.95        2.05      0.17 o
   1  -4   4      107.45      103.59      1.35 o
   2  -4   4      155.56      162.70      2.02 o
   3  -4   4     1129.16     1113.41     12.94 o
   4  -4   4       88.44       81.00      1.21 o
   5  -4   4       38.46       35.32      0.63 o
   6  -4   4       49.26       43.97      0.87 o
   7  -4   4       14.24       14.19      0.56 o
   8  -4   4        3.37        4.88      0.67 o
  -9  -3   4        5.72        7.63      0.63 o
  -8  -3   4        4.44        5.04      0.47 o
  -7  -3   4       59.09       59.92      1.39 o
  -6  -3   4      231.91      226.03      3.01 o
  -5  -3   4      134.72      124.05      1.72 o
  -4  -3   4        9.15       10.28      0.30 o
  -3  -3   4       21.88       16.34      0.34 o
  -2  -3   4     2273.97     2415.66     27.90 o
  -1  -3   4     2308.09     2324.84     26.83 o
   0  -3   4      152.31      135.85      1.69 o
   1  -3   4      147.76      120.80      1.52 o
   2  -3   4      156.04      187.15      2.27 o
   3  -3   4       82.13       89.61      1.19 o
   4  -3   4      345.63      354.18      3.95 o
   5  -3   4       73.56       75.79      1.08 o
   6  -3   4        0.10        0.31      0.21 o
   7  -3   4        0.03       -0.25      0.25 o
   8  -3   4       51.88       47.40      0.95 o
   9  -3   4        0.43        0.62      0.41 o
  -9  -2   4        0.01       -0.43      0.43 o
  -8  -2   4        4.44        4.79      0.44 o
  -7  -2   4      179.85      186.79      3.04 o
  -6  -2   4      116.96      115.49      1.75 o
  -5  -2   4      149.88      147.95      1.89 o
  -4  -2   4       29.58       26.09      0.47 o
  -3  -2   4      237.01      263.71      3.14 o
  -2  -2   4      240.21      269.10      3.17 o
  -1  -2   4       10.26       17.42      0.34 o
   0  -2   4      888.12      882.25     10.23 o
   1  -2   4       18.07       30.26      0.49 o
   2  -2   4      240.41      244.23      2.91 o
   3  -2   4      193.06      166.44      1.90 o
   4  -2   4        0.27        0.57      0.21 o
   5  -2   4       34.79       32.13      0.65 o
   6  -2   4       76.07       75.95      1.16 o
   7  -2   4       10.27       13.83      0.55 o
   8  -2   4        0.03        0.07      0.22 o
   9  -2   4        6.84        5.72      0.47 o
  -8  -1   4        0.10       -0.22      0.22 o
  -7  -1   4        6.98        6.20      0.35 o
  -6  -1   4      177.70      182.87      3.00 o
  -4  -1   4      135.40      165.64      2.06 o
  -3  -1   4        0.09        0.30      0.10 o
  -2  -1   4     1423.67     1497.14     20.54 o
  -1  -1   4      602.16      605.35      8.34 o
   0  -1   4        8.71       11.14      0.23 o
   1  -1   4       23.85       24.30      0.91 o
   2  -1   4     1122.64     1141.87     12.26 o
   3  -1   4      331.01      318.22      3.75 o
   4  -1   4     1444.02     1436.74     15.42 o
   5  -1   4      115.83      105.19      1.28 o
   6  -1   4      221.02      219.70      2.86 o
   7  -1   4       72.22       73.53      1.15 o
   8  -1   4       38.95       39.22      0.96 o
   9  -1   4       16.40       14.71      0.68 o
  -8   0   4      133.22      140.20      2.93 o
  -7   0   4       39.69       37.35      1.10 o
  -6   0   4        6.35        6.87      0.36 o
  -5   0   4      282.67      297.82      4.21 o
  -4   0   4      356.46      362.31      4.27 o
  -3   0   4      121.82      107.92      1.36 o
  -2   0   4      857.59      909.54     10.40 o
  -1   0   4     2085.72     2041.24     36.97 o
   0   0   4      895.38      856.66     11.70 o
   1   0   4      379.93      416.67      7.31 o
   2   0   4     1848.44     1925.14     28.82 o
   3   0   4      108.20      117.60      2.17 o
   4   0   4      151.20      159.50      1.95 o
   5   0   4      192.79      176.74      2.13 o
   6   0   4       95.55       92.77      1.48 o
   7   0   4       25.71       29.23      0.67 o
   8   0   4       67.41       70.66      1.40 o
   9   0   4       27.78       23.75      0.84 o
  10   0   4        9.77       10.31      0.62 o
  -8   1   4       37.04       42.12      2.57 o
  -7   1   4        0.15        0.16      0.47 o
  -6   1   4       60.87       56.21      1.43 o
  -5   1   4      724.36      748.25     11.50 o
  -4   1   4        5.72        7.58      0.34 o
  -3   1   4      390.41      421.79      5.35 o
  -2   1   4       22.05       42.27      0.86 o
  -1   1   4        1.21        2.20      0.11 o
   0   1   4     1145.64     1193.75     16.35 o
   1   1   4       18.10       31.84      0.55 o
   2   1   4       98.86       77.52      1.57 o
   3   1   4      120.70      129.21      1.85 o
   4   1   4     2538.86     2619.01     34.79 o
   5   1   4      100.58      124.88      1.82 o
   6   1   4       22.70       24.74      0.64 o
   7   1   4       10.83       12.53      0.48 o
   8   1   4       19.02       17.02      0.55 o
   9   1   4        0.05        0.16      0.27 o
  10   1   4       24.49       23.82      0.86 o
  -8   2   4       25.28       25.94      1.71 o
  -7   2   4       19.13       15.96      1.49 o
  -6   2   4       96.56       94.53      2.13 o
  -5   2   4       28.68       29.06      1.17 o
  -4   2   4       23.40       25.40      0.82 o
  -3   2   4      325.53      357.49      7.58 o
  -2   2   4      711.09      727.95     14.57 o
  -1   2   4      256.77      319.55      5.05 o
   0   2   4     2012.76     2071.83     37.85 o
   1   2   4        0.68        1.71      0.16 o
   2   2   4      559.66      618.85     11.41 o
   3   2   4      143.27      140.89      2.68 o
   4   2   4      376.51      376.01      6.99 o
   5   2   4      615.01      614.95      8.25 o
   6   2   4      230.09      228.08      3.63 o
   7   2   4      185.57      180.57      2.99 o
   8   2   4       41.67       40.55      0.91 o
   9   2   4        8.50        7.12      0.46 o
  10   2   4       21.44       22.77      0.83 o
  -7   3   4       39.00       49.11      1.41 o
  -6   3   4       31.40       33.31      1.09 o
  -5   3   4      112.84      119.62      2.51 o
  -4   3   4       22.28       19.45      0.77 o
  -3   3   4      118.57      112.55      3.10 o
  -2   3   4        3.77        1.25      0.27 o
  -1   3   4       72.36       95.62      3.42 o
   0   3   4     2801.09     3079.59     79.42 o
   1   3   4     1583.49     1525.08     49.38 o
   2   3   4      569.07      552.89     12.91 o
   3   3   4      151.79      166.80      3.20 o
   4   3   4      111.45      110.34      1.90 o
   5   3   4       55.43       52.91      1.29 o
   6   3   4      226.99      244.83      4.30 o
   7   3   4       97.66      106.54      1.85 o
   8   3   4        0.00       -0.20      0.20 o
   9   3   4       95.77       83.42      1.58 o
  10   3   4       26.59       25.82      0.77 o
  -7   4   4       10.86       12.19      0.72 o
  -6   4   4       11.70        9.47      0.74 o
  -5   4   4      137.71      128.51      3.93 o
  -4   4   4       64.26       62.51      1.44 o
  -3   4   4        0.15        0.43      0.19 o
  -2   4   4        2.06        1.29      0.43 o
  -1   4   4      279.50      278.53      7.70 o
   0   4   4       66.68       71.82      2.30 o
   1   4   4      837.63      964.74     31.57 o
   2   4   4      402.36      452.22     14.93 o
   3   4   4        0.02        0.26      0.16 o
   4   4   4      267.60      274.64      5.16 o
   5   4   4      164.80      164.25      2.83 o
   6   4   4        4.90        4.00      0.44 o
   7   4   4       43.81       45.88      1.28 o
   8   4   4       13.81       11.59      0.41 o
   9   4   4        0.15        0.91      0.23 o
  10   4   4        0.02       -0.08      0.23 o
  -6   5   4        0.67        1.07      0.34 o
  -5   5   4       27.04       33.66      1.30 o
  -4   5   4       66.67       77.67      2.13 o
  -3   5   4       53.34       61.43      1.49 o
  -2   5   4        6.21        6.07      0.78 o
  -1   5   4      292.55      293.17     10.26 o
   0   5   4      989.27     1054.43     24.69 o
   1   5   4      468.39      415.26      9.23 o
   2   5   4       51.73       49.30      1.42 o
   3   5   4      717.06      764.64     16.69 o
   4   5   4        7.89        9.48      0.37 o
   5   5   4        0.95        2.97      0.36 o
   6   5   4      245.10      238.28      5.64 o
   7   5   4      147.39      141.04      3.62 o
   8   5   4        4.49        2.68      0.70 o
   9   5   4        8.37       11.02      0.67 o
  10   5   4        0.01       -0.34      0.34 o
  -5   6   4       93.96      100.76      3.23 o
  -4   6   4      203.33      231.72      6.08 o
  -2   6   4        4.06        2.91      0.93 o
  -1   6   4        5.52        2.84      1.01 o
   1   6   4       30.22       29.27      0.92 o
   2   6   4       10.48       15.48      1.79 o
   3   6   4       90.64      103.82      2.63 o
   4   6   4      501.10      512.61      9.54 o
   5   6   4       55.43       56.39      1.13 o
   6   6   4        0.95        1.75      0.37 o
   7   6   4       21.25       24.26      1.10 o
   8   6   4       51.67       50.55      1.76 o
   9   6   4       78.76       71.86      3.42 o
  10   6   4        3.16        2.86      0.45 o
  -4   7   4        0.41       -0.36      0.36 o
  -3   7   4        9.61        9.29      0.82 o
  -2   7   4        0.13        0.02      0.86 o
  -1   7   4        1.11        1.46      0.70 o
   0   7   4        0.32        0.04      0.78 o
   1   7   4      693.66      701.17     16.61 o
   2   7   4        0.04        0.44      0.70 o
   3   7   4       97.96       96.10      2.63 o
   4   7   4        7.85        8.42      0.66 o
   5   7   4       87.06       82.90      2.25 o
   6   7   4       72.24       70.84      2.09 o
   7   7   4       56.41       53.35      1.81 o
   8   7   4      110.36      114.69      3.24 o
   9   7   4        9.73       11.67      0.99 o
  10   7   4       40.42       36.75      1.65 o
  -3   8   4        2.52        2.82      0.66 o
  -2   8   4       59.51       68.55      2.30 o
  -1   8   4        6.37        4.33      0.60 o
   0   8   4      117.10      125.58      3.58 o
   1   8   4      367.83      379.02     13.22 o
   2   8   4       10.37       10.07      0.62 o
   3   8   4        3.10        2.81      0.44 o
   4   8   4        9.30        8.51      0.93 o
   5   8   4       17.69       18.05      0.68 o
   6   8   4        0.06       -0.07      0.47 o
   7   8   4        5.53        6.54      0.86 o
   8   8   4        3.70        3.44      1.40 o
   9   8   4        5.26        4.85      0.77 o
  -2   9   4        0.21        0.19      0.52 o
  -1   9   4       10.03       13.08      1.09 o
   0   9   4       31.99       35.21      1.38 o
   1   9   4        0.72        0.00      0.40 o
   2   9   4      108.29      110.11      4.67 o
   3   9   4        7.81        6.43      0.90 o
   4   9   4        0.43       -0.16      0.44 o
   5   9   4        0.84        0.37      0.32 o
   6   9   4      110.22      115.92      3.13 o
   7   9   4       22.10       23.68      2.10 o
   8   9   4        5.58        5.73      0.71 o
   0  10   4       18.99       24.88      2.02 o
   1  10   4       35.09       39.09      1.49 o
   2  10   4       45.08       50.43      1.72 o
   3  10   4        6.71        6.71      0.70 o
   4  10   4        9.85       10.17      0.88 o
   5  10   4        0.14        0.25      0.36 o
   6  10   4       11.98       10.47      0.75 o
   7  10   4       18.24       24.20      1.48 o
   2  11   4        1.00        1.54      0.62 o
   3  11   4       20.70       27.22      1.18 o
   4  11   4       51.13       55.52      3.11 o
   5  11   4        3.60        5.50      0.64 o
  -5 -10   5       12.41        9.54      0.78 o
  -4 -10   5       16.06       15.70      0.55 o
  -3 -10   5       11.21       10.78      0.92 o
  -2 -10   5       39.79       41.46      0.99 o
  -1 -10   5       35.87       35.28      0.90 o
   0 -10   5        0.85        1.09      0.31 o
   1 -10   5        0.02       -0.35      0.35 o
  -6  -9   5       10.60       10.75      0.52 o
  -5  -9   5       57.13       54.50      1.21 o
  -4  -9   5       29.91       29.53      0.81 o
  -3  -9   5        8.28       11.53      0.66 o
  -2  -9   5       11.46        9.10      0.46 o
  -1  -9   5       73.26       67.87      1.56 o
   0  -9   5       21.58       23.48      0.80 o
   1  -9   5      223.29      248.85      4.75 o
   2  -9   5       71.35       73.73      1.57 o
   3  -9   5        0.77        1.21      0.34 o
  -7  -8   5        7.39        9.20      0.52 o
  -6  -8   5        3.69        2.63      0.34 o
  -5  -8   5        1.86        1.66      0.29 o
  -4  -8   5       18.77       18.16      0.60 o
  -3  -8   5       72.84       71.38      1.44 o
  -2  -8   5       71.47       72.10      1.44 o
  -1  -8   5        2.00        1.52      0.27 o
   0  -8   5        5.12        6.09      0.92 o
   1  -8   5        0.11       -0.21      0.26 o
   2  -8   5       14.40       12.14      0.56 o
   3  -8   5        4.75        5.58      0.39 o
   4  -8   5        0.07        0.02      0.31 o
   5  -8   5        7.63        6.46      0.55 o
  -8  -7   5       30.26       37.02      2.33 o
  -7  -7   5        2.82        4.33      0.35 o
  -6  -7   5        2.34        2.30      0.27 o
  -5  -7   5        5.41        6.76      0.39 o
  -4  -7   5       40.58       45.90      1.04 o
  -3  -7   5      162.57      159.62      2.78 o
  -2  -7   5      172.08      164.48      2.86 o
  -1  -7   5      355.10      376.21      6.09 o
   0  -7   5      102.63      107.50      2.76 o
   1  -7   5       54.50       56.44      1.20 o
   2  -7   5      160.58      148.18      2.64 o
   3  -7   5        0.00       -0.10      0.26 o
   4  -7   5       54.20       56.25      1.26 o
   5  -7   5       79.62       73.16      1.54 o
   6  -7   5       25.25       25.10      0.94 o
  -8  -6   5        3.94        4.18      0.44 o
  -7  -6   5        9.77        9.29      0.54 o
  -6  -6   5        3.37        4.61      0.39 o
  -5  -6   5      171.88      164.34      2.56 o
  -4  -6   5      229.57      218.99      3.69 o
  -3  -6   5        0.52        0.62      0.43 o
  -2  -6   5      139.21      133.09      2.34 o
  -1  -6   5       37.22       34.85      0.82 o
   0  -6   5      108.02      107.82      1.87 o
   1  -6   5       12.57       12.88      0.46 o
   2  -6   5      120.62      121.75      2.17 o
   3  -6   5      339.01      321.76      5.29 o
   4  -6   5        5.35        4.19      0.38 o
   5  -6   5       11.84       10.57      0.54 o
   6  -6   5        1.84        1.08      0.38 o
   7  -6   5        4.31        4.78      0.52 o
  -8  -5   5       31.95       31.29      1.02 o
  -7  -5   5        6.95        8.95      0.52 o
  -6  -5   5        0.06       -0.03      0.24 o
  -5  -5   5        2.43        0.63      0.21 o
  -4  -5   5       88.86       86.11      1.32 o
  -3  -5   5      149.18      146.90      2.26 o
  -2  -5   5      141.23      135.48      1.85 o
  -1  -5   5       77.92       73.71      1.07 o
   0  -5   5        0.02       -0.16      0.16 o
   1  -5   5     1502.19     1471.71     19.61 o
   2  -5   5       18.70       24.50      0.50 o
   3  -5   5      351.96      341.81      4.90 o
   4  -5   5        0.55        0.76      0.18 o
   5  -5   5       38.58       36.29      0.73 o
   6  -5   5       12.01       11.65      0.55 o
   7  -5   5       15.15       13.97      0.71 o
  -8  -4   5       43.27       42.49      1.20 o
  -7  -4   5        8.48        5.82      0.43 o
  -6  -4   5        0.09       -0.05      0.18 o
  -5  -4   5        6.57        6.17      0.28 o
  -4  -4   5       79.00       79.48      1.22 o
  -3  -4   5      432.79      413.38      9.14 o
  -2  -4   5       14.88       13.75      0.34 o
  -1  -4   5       34.39       32.40      0.54 o
   0  -4   5       16.15       24.87      0.63 o
   1  -4   5      242.95      244.09      3.93 o
   2  -4   5      267.57      255.24      3.12 o
   3  -4   5      281.28      273.68      3.32 o
   4  -4   5       21.27       20.42      0.53 o
   5  -4   5       33.33       29.18      0.61 o
   6  -4   5       32.96       33.33      0.71 o
   7  -4   5        1.13        1.20      0.25 o
   8  -4   5       42.54       45.63      1.11 o
  -8  -3   5        2.40        4.17      0.45 o
  -7  -3   5       38.33       41.96      0.94 o
  -6  -3   5       24.60       25.49      1.03 o
  -5  -3   5      119.13      113.51      1.70 o
  -4  -3   5      242.82      231.71      3.02 o
  -3  -3   5      227.16      196.57      2.44 o
  -2  -3   5     1041.09     1044.77     12.22 o
  -1  -3   5      119.82      133.42      1.70 o
   0  -3   5       16.41       14.48      0.34 o
   1  -3   5        3.71        0.86      0.15 o
   2  -3   5        2.78        3.86      0.18 o
   3  -3   5        6.51        9.49      0.27 o
   4  -3   5      237.64      218.18      2.50 o
   5  -3   5       45.71       42.95      0.67 o
   6  -3   5       49.26       52.07      0.95 o
   7  -3   5       41.61       36.44      0.78 o
   8  -3   5       18.73       16.80      0.53 o
   9  -3   5        0.32        0.42      0.31 o
  -8  -2   5       24.08       27.34      0.75 o
  -7  -2   5        3.93        5.02      0.35 o
  -6  -2   5       46.40       51.73      1.07 o
  -5  -2   5      190.70      183.67      5.21 o
  -4  -2   5       95.75       92.94      1.26 o
  -3  -2   5       31.15       34.13      0.55 o
  -2  -2   5     1414.89     1528.38     18.97 o
  -1  -2   5        0.83        0.67      0.14 o
   0  -2   5       22.45       15.75      0.30 o
   1  -2   5      271.47      316.03      3.75 o
   2  -2   5      383.43      381.67      4.81 o
   3  -2   5        2.01        6.22      0.21 o
   4  -2   5       16.05       16.79      0.38 o
   5  -2   5       16.15       19.08      0.40 o
   6  -2   5       33.06       29.88      0.60 o
   7  -2   5      529.57      511.32      6.90 o
   8  -2   5       37.59       37.03      0.96 o
   9  -2   5        0.08        0.08      0.32 o
  -8  -1   5       16.46       20.28      0.84 o
  -7  -1   5       33.38       34.20      1.07 o
  -6  -1   5        0.60        0.59      0.21 o
  -5  -1   5      112.45      111.13      1.84 o
  -4  -1   5      240.73      249.85      3.02 o
  -3  -1   5      629.40      589.53      6.84 o
  -2  -1   5      398.39      378.92      4.81 o
  -1  -1   5      689.44      720.71      9.96 o
   0  -1   5      990.67     1030.69     12.77 o
   1  -1   5     1189.08     1278.95     15.81 o
   2  -1   5      542.54      554.79      6.34 o
   3  -1   5     3721.92     3845.99     41.32 o
   4  -1   5     1150.97     1124.48     12.10 o
   5  -1   5       33.24       33.03      0.50 o
   6  -1   5        0.54        0.32      0.17 o
   7  -1   5      563.41      540.65      7.48 o
   8  -1   5        0.09        0.55      0.30 o
   9  -1   5        0.32       -0.02      0.32 o
  -8   0   5       20.16       23.37      1.63 o
  -7   0   5       34.62       35.24      1.31 o
  -6   0   5       66.74       65.42      1.62 o
  -5   0   5        2.96        3.69      0.35 o
  -4   0   5      786.25      854.38     11.57 o
  -3   0   5       80.12       88.69      1.15 o
  -2   0   5      558.01      590.62      8.25 o
  -1   0   5      188.92      185.96      2.69 o
   0   0   5      148.32      132.01      1.85 o
   1   0   5       22.23       21.91      0.43 o
   2   0   5     1401.75     1427.50     21.31 o
   3   0   5     2559.61     2815.17     34.67 o
   4   0   5       59.11       65.25      0.89 o
   5   0   5      357.81      345.09      4.76 o
   6   0   5      203.20      201.14      2.90 o
   7   0   5       31.26       31.76      0.80 o
   8   0   5       14.17       12.84      0.56 o
   9   0   5        0.63       -0.04      0.27 o
  10   0   5        3.97        3.85      0.43 o
  -8   1   5        0.82       -0.08      0.54 o
  -7   1   5      101.83       98.67      2.63 o
  -6   1   5       40.51       42.84      1.30 o
  -5   1   5       74.90       75.14      2.17 o
  -4   1   5        0.60        1.00      0.96 o
  -3   1   5       20.05       12.13      0.42 o
  -2   1   5      228.39      247.98      4.60 o
  -1   1   5      167.16      210.40      3.84 o
   0   1   5      111.12      102.74      1.48 o
   1   1   5      899.55      957.36     13.09 o
   2   1   5     1924.38     2019.32     30.73 o
   3   1   5      181.86      169.00      2.38 o
   4   1   5     1119.02     1138.46     14.02 o
   5   1   5       54.25       55.64      0.83 o
   6   1   5       74.62       75.26      1.37 o
   7   1   5       31.89       28.84      0.71 o
   8   1   5      139.46      131.89      2.30 o
   9   1   5        2.50        2.15      0.31 o
  10   1   5       35.99       39.22      1.14 o
  -7   2   5       15.48       18.64      1.01 o
  -6   2   5       33.36       36.86      1.36 o
  -5   2   5       19.47       18.56      0.72 o
  -4   2   5       96.26       84.26     13.61 o
  -3   2   5      234.73      242.97      4.50 o
  -2   2   5     1842.37     2011.56     30.13 o
  -1   2   5       32.49       20.73      0.59 o
   0   2   5        9.87        7.93      0.44 o
   1   2   5      125.69      145.11      2.74 o
   2   2   5      239.11      258.65      6.16 o
   3   2   5      201.78      236.53      9.31 o
   4   2   5        8.94       21.59      1.68 o
   5   2   5      840.05      822.34     12.34 o
   6   2   5       27.72       28.30      0.66 o
   7   2   5      110.65       98.61      1.74 o
   8   2   5       12.31       12.55      0.49 o
   9   2   5       12.88       11.76      0.49 o
  10   2   5       46.84       41.06      1.03 o
  -7   3   5       56.09       56.69      1.53 o
  -6   3   5        3.09        4.08      0.49 o
  -5   3   5       56.24       55.09      1.38 o
  -4   3   5        2.17        1.82      0.39 o
  -3   3   5       18.49       14.30      1.28 o
  -2   3   5        5.88        7.31      0.47 o
  -1   3   5      321.03      354.92      8.63 o
   0   3   5       13.38        8.08      0.31 o
   1   3   5      422.66      482.14      7.75 o
   2   3   5      190.03      209.34      7.15 o
   3   3   5      603.19      613.77     11.28 o
   4   3   5       24.99       26.27      2.24 o
   5   3   5        7.07        5.37      0.42 o
   6   3   5       25.63       24.66      0.68 o
   7   3   5        2.31        2.09      0.60 o
   8   3   5        7.67        4.80      0.52 o
   9   3   5       23.86       21.46      0.63 o
  10   3   5       18.37       20.07      0.85 o
  -6   4   5        5.32        4.83      0.51 o
  -5   4   5        2.07        1.44      0.30 o
  -4   4   5       30.11       36.65      1.10 o
  -3   4   5      126.87      111.50      9.41 o
  -2   4   5      201.03      197.10      9.02 o
  -1   4   5       87.50       30.95      1.56 o
   0   4   5       37.31       40.10      1.11 o
   1   4   5       42.64       49.25      1.48 o
   2   4   5       17.05       18.25      3.11 o
   3   4   5       55.00       57.23      2.18 o
   4   4   5     1002.73      981.32     15.69 o
   5   4   5      170.24      178.69      3.88 o
   6   4   5       24.88       27.79      1.04 o
   7   4   5      145.23      145.20      3.73 o
   8   4   5        0.14       -0.08      0.24 o
   9   4   5        0.41        1.46      0.56 o
  10   4   5       17.64       20.70      0.64 o
  -6   5   5       37.42       44.93      1.42 o
  -5   5   5        6.66        7.87      0.50 o
  -4   5   5       29.90       28.53      0.78 o
  -3   5   5      144.30      142.43      4.70 o
  -2   5   5        1.54        1.48      0.93 o
   0   5   5      106.73      108.00      4.51 o
   1   5   5       20.42       21.39      0.63 o
   2   5   5       19.40       27.21      0.93 o
   3   5   5       52.24       57.35      1.59 o
   4   5   5       19.93       21.11      0.58 o
   5   5   5       12.29       14.18      0.43 o
   6   5   5       22.81       19.78      0.88 o
   7   5   5        2.09        1.75      0.47 o
   8   5   5        4.69        4.87      0.60 o
   9   5   5       36.99       39.59      1.59 o
  10   5   5       12.91       11.65      0.68 o
  -5   6   5        0.60        0.12      0.54 o
  -4   6   5        0.09        0.58      0.47 o
  -3   6   5       80.46       82.75      3.42 o
  -2   6   5      107.68       58.48      2.64 o
   1   6   5      207.66      206.90      5.11 o
   2   6   5      111.81      103.55      3.73 o
   3   6   5       45.94       49.38      1.48 o
   4   6   5      120.13      129.36      3.24 o
   5   6   5       32.26       31.79      0.75 o
   6   6   5        2.43        9.80      1.09 o
   7   6   5        0.16       -0.13      0.37 o
   8   6   5        0.36        0.00      0.70 o
   9   6   5      116.06      114.88      3.30 o
  10   6   5       20.33       20.51      1.56 o
  -4   7   5       13.65       16.63      1.15 o
  -3   7   5       39.19       41.38      1.87 o
  -2   7   5        3.56        2.88      0.60 o
  -1   7   5      173.97      169.21      6.53 o
   0   7   5        0.46       -0.24      0.47 o
   2   7   5      229.75      229.42      5.47 o
   3   7   5       65.02       63.38      1.92 o
   4   7   5       85.90       91.09      2.47 o
   5   7   5      284.35      286.49      6.70 o
   6   7   5       39.13       37.62      2.41 o
   7   7   5       10.50       10.15      1.01 o
   8   7   5        5.23        6.09      0.71 o
   9   7   5        6.53        6.76      1.01 o
  10   7   5       10.07        9.95      1.40 o
  -3   8   5        3.59        2.81      0.60 o
  -2   8   5        0.59        0.28      0.49 o
  -1   8   5       30.86       32.79      2.57 o
   1   8   5       13.36       11.35      1.24 o
   2   8   5       53.69       55.99      2.80 o
   3   8   5        6.39        8.14      1.01 o
   4   8   5       71.96       73.11      2.19 o
   5   8   5        0.07        0.39      0.25 o
   6   8   5        9.96       11.35      0.75 o
   7   8   5        5.82        5.36      0.60 o
   8   8   5       10.81       12.10      1.01 o
   9   8   5        0.02       -0.02      0.49 o
  -2   9   5        5.54        4.82      1.24 o
  -1   9   5       10.43       11.47      0.89 o
   0   9   5       10.14       10.21      0.75 o
   1   9   5        1.43        1.39      0.40 o
   2   9   5        0.10       -0.29      0.70 o
   3   9   5       14.77       15.33      0.62 o
   4   9   5       24.40       25.43      1.40 o
   5   9   5       25.85       30.87      1.15 o
   6   9   5       14.79       15.30      0.89 o
   7   9   5       40.16       39.91      1.57 o
   8   9   5        0.07       -0.35      0.49 o
   0  10   5        1.47        0.96      0.52 o
   1  10   5       29.01       34.25      1.38 o
   2  10   5        0.27       -0.17      0.40 o
   3  10   5       10.27       10.81      0.86 o
   4  10   5        8.13        7.76      0.77 o
   5  10   5       17.22       18.01      0.77 o
   6  10   5       24.27       25.87      1.15 o
   7  10   5        0.28        0.21      0.49 o
   4  11   5        1.29        1.40      0.93 o
  -4 -10   6        0.96       -0.31      0.34 o
  -3 -10   6        2.79        3.22      0.37 o
  -2 -10   6       24.13       23.04      0.77 o
  -1 -10   6       71.85       77.41      1.62 o
   0 -10   6        9.39       11.69      0.60 o
   1 -10   6        6.80        6.88      0.50 o
  -5  -9   6       31.32       35.49      0.94 o
  -4  -9   6        4.20        2.35      0.38 o
  -3  -9   6        2.55        2.04      0.32 o
  -2  -9   6       16.03       19.57      0.87 o
  -1  -9   6        7.66        6.87      0.45 o
   0  -9   6       81.88       86.30      1.91 o
   1  -9   6       29.60       29.02      0.93 o
   2  -9   6        0.79        0.48      0.59 o
   3  -9   6       10.31       12.84      0.64 o
  -6  -8   6       31.47       28.77      0.87 o
  -5  -8   6       22.60       21.31      0.73 o
  -4  -8   6       53.04       52.39      1.23 o
  -3  -8   6       10.46        9.89      0.49 o
  -2  -8   6        3.10        3.45      0.37 o
  -1  -8   6        6.14        7.52      0.45 o
   0  -8   6       82.78       80.30      1.77 o
   1  -8   6       14.23       14.67      0.72 o
   2  -8   6       16.57       14.93      0.63 o
   3  -8   6       24.27       22.12      0.74 o
   4  -8   6       19.53       20.62      0.84 o
  -7  -7   6       33.05       33.65      1.06 o
  -6  -7   6       16.86       21.73      0.66 o
  -5  -7   6       35.26       35.86      0.93 o
  -4  -7   6       86.98       79.98      1.57 o
  -3  -7   6        1.47        1.52      0.64 o
  -2  -7   6      189.09      189.56      3.27 o
  -1  -7   6      208.16      220.95      3.73 o
   0  -7   6        7.20        7.83      0.78 o
   1  -7   6       71.63       67.34      1.94 o
   2  -7   6        9.48        9.08      0.69 o
   3  -7   6       40.20       38.00      0.98 o
   4  -7   6        4.19        5.68      0.45 o
   5  -7   6        4.91        5.30      0.47 o
  -7  -6   6       10.41        6.49      0.63 o
  -6  -6   6       31.89       29.82      0.81 o
  -5  -6   6       25.24       28.09      0.80 o
  -4  -6   6       93.37       96.14      1.81 o
  -3  -6   6       35.04       29.82      0.78 o
  -2  -6   6       31.93       32.98      0.81 o
  -1  -6   6       44.69       46.23      0.92 o
   0  -6   6      162.48      157.34      2.43 o
   1  -6   6      428.27      406.68      6.33 o
   2  -6   6       48.67       39.93      0.83 o
   3  -6   6        0.21        0.10      0.20 o
   4  -6   6       70.58       64.82      1.35 o
   5  -6   6       44.78       39.82      0.98 o
   6  -6   6        0.14        0.11      0.41 o
  -8  -5   6       13.68       14.61      0.74 o
  -7  -5   6        0.27        0.47      0.70 o
  -6  -5   6       54.26       52.38      1.32 o
  -5  -5   6       21.15       22.52      0.55 o
  -4  -5   6      299.98      271.00      3.99 o
  -3  -5   6       18.41       15.78      0.51 o
  -2  -5   6        0.06       -0.15      0.15 o
  -1  -5   6      170.57      167.67      2.26 o
   0  -5   6      670.35      663.44      8.31 o
   1  -5   6      529.40      525.25      7.13 o
   2  -5   6      144.83      157.36      2.31 o
   3  -5   6        0.29        0.21      0.16 o
   4  -5   6       27.34       24.00      0.53 o
   5  -5   6        0.09        0.42      0.21 o
   6  -5   6       47.58       47.26      1.06 o
   7  -5   6       41.30       43.50      1.07 o
  -8  -4   6        2.65        2.78      0.43 o
  -7  -4   6       25.39       23.82      0.77 o
  -6  -4   6        4.56        5.38      0.50 o
  -5  -4   6        2.09        2.97      0.24 o
  -4  -4   6      189.82      181.71      2.48 o
  -3  -4   6        0.05       -0.11      0.21 o
  -2  -4   6      174.02      191.55      2.42 o
  -1  -4   6        2.57        3.47      0.21 o
   0  -4   6      112.60      117.92      1.54 o
   1  -4   6      357.70      340.97      4.39 o
   2  -4   6      119.38      108.39      1.52 o
   3  -4   6        9.43        8.52      0.39 o
   4  -4   6      149.62      145.01      1.86 o
   5  -4   6      241.41      235.88      3.07 o
   6  -4   6        0.20       -0.01      0.19 o
   7  -4   6       66.13       70.15      1.24 o
   8  -4   6       10.28       14.72      0.81 o
  -8  -3   6       25.58       27.98      0.94 o
  -7  -3   6        0.01       -0.21      0.27 o
  -6  -3   6      121.85      120.40      2.09 o
  -5  -3   6      157.23      154.75      2.52 o
  -4  -3   6      345.27      348.46      4.43 o
  -3  -3   6        6.56        5.88      0.31 o
  -2  -3   6       27.91       27.10      0.51 o
  -1  -3   6        2.33        4.71      0.35 o
   0  -3   6      485.49      513.76      6.06 o
   1  -3   6        1.73        2.07      0.18 o
   2  -3   6       47.81       48.57      0.76 o
   3  -3   6       11.42       13.22      0.33 o
   4  -3   6      221.28      215.21      2.49 o
   5  -3   6      342.93      340.63      4.05 o
   6  -3   6       28.31       26.19      0.62 o
   7  -3   6        0.02       -0.20      0.20 o
   8  -3   6        6.71        7.32      0.72 o
  -8  -2   6        3.12        3.57      0.50 o
  -7  -2   6        2.31        1.70      0.38 o
  -6  -2   6       28.93       27.06      0.72 o
  -5  -2   6      248.34      253.78      3.69 o
  -4  -2   6        5.27        5.56      0.29 o
  -3  -2   6        1.33        1.37      0.21 o
  -2  -2   6        3.99        1.46      0.19 o
  -1  -2   6      258.80      277.33      3.59 o
   0  -2   6     2108.27     2233.65     25.80 o
   1  -2   6      860.09      844.21      9.84 o
   2  -2   6       55.58       54.00      0.82 o
   3  -2   6       28.64       21.97      0.40 o
   4  -2   6        3.68        3.72      0.18 o
   5  -2   6      189.95      177.67      2.20 o
   6  -2   6      460.00      462.21      5.79 o
   7  -2   6        2.31        2.79      0.31 o
   8  -2   6        3.36        4.22      0.41 o
   9  -2   6        7.14        9.60      0.62 o
  -8  -1   6       19.79       22.38      1.08 o
  -7  -1   6        8.14        6.25      0.50 o
  -6  -1   6       73.76       73.92      2.14 o
  -5  -1   6        8.45       10.08      0.42 o
  -4  -1   6      528.54      544.57      7.49 o
  -3  -1   6      311.73      313.59      4.37 o
  -2  -1   6       33.27       35.92      0.63 o
  -1  -1   6      143.49      162.80      2.16 o
   0  -1   6      342.65      346.38      4.40 o
   1  -1   6      455.47      520.51      6.54 o
   2  -1   6       79.92       59.98      0.84 o
   3  -1   6       15.38       21.25      0.37 o
   4  -1   6      351.12      317.27      3.53 o
   5  -1   6       62.40       62.58      1.08 o
   6  -1   6       16.02       12.05      0.43 o
   7  -1   6       65.23       66.84      1.37 o
   8  -1   6        0.06        0.29      0.26 o
   9  -1   6       62.61       67.26      1.61 o
  -7   0   6        2.69        3.94      0.70 o
  -6   0   6       10.45       10.40      0.63 o
  -5   0   6        0.85        0.08      0.30 o
  -4   0   6      265.50      264.12      5.66 o
  -3   0   6      112.19      113.83      2.00 o
  -2   0   6        2.99        2.26      0.21 o
  -1   0   6        0.14        1.48      0.26 o
   0   0   6      544.30      553.84     11.20 o
   1   0   6       21.73       10.50      0.23 o
   2   0   6      260.98      240.15      2.99 o
   3   0   6      376.11      362.40      4.56 o
   4   0   6      292.04      280.40      3.59 o
   5   0   6      208.72      207.66      2.95 o
   6   0   6      225.29      208.99      3.38 o
   7   0   6       29.06       25.23      0.69 o
   8   0   6      537.92      525.29      8.19 o
   9   0   6        6.60        5.50      0.45 o
  10   0   6        1.18        1.06      0.38 o
  -7   1   6        1.68        1.61      0.49 o
  -6   1   6       62.90       68.89      2.97 o
  -5   1   6       16.66       15.51      1.00 o
  -4   1   6      153.86      147.51      2.99 o
  -3   1   6      517.77      500.23      9.99 o
  -2   1   6      296.54      331.45      6.08 o
  -1   1   6        4.15        6.42      0.25 o
   0   1   6        4.56        5.08      0.27 o
   1   1   6       80.19       82.99      1.22 o
   2   1   6       30.39       16.44      0.40 o
   3   1   6      699.00      717.45      8.91 o
   4   1   6      714.02      702.27      8.16 o
   5   1   6        7.09        5.44      0.27 o
   6   1   6       69.58       66.33      1.23 o
   7   1   6        0.24        0.13      0.20 o
   8   1   6       21.42       17.15      0.62 o
   9   1   6       94.22       94.51      1.82 o
  10   1   6       21.14       17.24      0.67 o
  -7   2   6        1.62        1.24      0.44 o
  -6   2   6        6.63        7.13      0.60 o
  -5   2   6        0.03       -0.17      0.30 o
  -4   2   6       57.66       56.79      1.37 o
  -3   2   6      152.74      154.64      8.60 o
  -2   2   6        0.05        0.35      0.23 o
  -1   2   6        0.73        2.48      0.21 o
   0   2   6       24.06       30.81      1.94 o
   1   2   6      401.45      475.69      8.77 o
   2   2   6     1153.32     1227.85     26.11 o
   3   2   6      500.30      523.62     17.57 o
   4   2   6       73.26       79.23      2.00 o
   5   2   6      115.47      111.63      4.96 o
   6   2   6      120.26      116.80      1.94 o
   7   2   6       45.30       45.93      1.38 o
   8   2   6        0.02        0.01      0.19 o
   9   2   6       27.90       28.31      0.79 o
  10   2   6       43.32       37.27      0.97 o
  -6   3   6        2.75        3.07      0.54 o
  -5   3   6        3.70        2.92      0.40 o
  -4   3   6       57.66       57.57      1.54 o
  -3   3   6       13.59       10.46      0.44 o
  -2   3   6      161.05      175.90      5.29 o
  -1   3   6        0.01       -0.31      0.47 o
   0   3   6        3.27        3.64      0.47 o
   1   3   6      295.31      305.46      5.71 o
   2   3   6     4230.96     4424.98     80.68 o
   3   3   6      575.16      611.33     11.27 o
   4   3   6        4.64        5.80      0.32 o
   5   3   6       42.94       41.91      1.32 o
   6   3   6       44.97       48.23      1.54 o
   7   3   6        3.89        4.69      0.55 o
   8   3   6       29.36       32.98      0.76 o
   9   3   6       35.30       36.80      0.86 o
  10   3   6        4.31        3.41      0.37 o
  -6   4   6       10.01       12.91      0.72 o
  -5   4   6       13.41       13.97      0.64 o
  -4   4   6        0.53        0.62      0.29 o
  -3   4   6      164.91      162.62      3.51 o
   0   4   6       83.94       84.99      4.27 o
   1   4   6        0.12        1.94      0.26 o
   2   4   6        0.04        0.37      0.47 o
   3   4   6       44.81       50.26      1.37 o
   4   4   6      113.49      114.27      2.00 o
   5   4   6       64.52       64.53      1.81 o
   6   4   6        1.64        2.28      0.37 o
   7   4   6       16.74       17.81      0.88 o
   8   4   6       16.39       16.70      0.93 o
   9   4   6       14.71       15.86      0.69 o
  10   4   6        1.06        1.67      0.43 o
  -5   5   6       10.04       10.00      0.78 o
  -4   5   6       78.36       76.37      2.20 o
  -3   5   6      146.45      133.60      5.44 o
  -2   5   6        4.53        0.62      0.62 o
  -1   5   6       41.18       16.64      1.24 o
   0   5   6       30.64       22.40      1.40 o
   1   5   6       57.16       61.72      1.98 o
   2   5   6       20.53       22.71      1.40 o
   3   5   6       22.02       22.95      0.88 o
   4   5   6        4.28        5.60      0.49 o
   5   5   6        9.48       10.96      0.40 o
   6   5   6       31.38       32.24      1.15 o
   7   5   6       12.01        9.58      0.71 o
   8   5   6       27.98       28.03      1.63 o
   9   5   6       11.82        9.89      0.88 o
  10   5   6        7.68        8.86      0.58 o
  -4   6   6       65.22       78.05      2.32 o
  -1   6   6        6.09        5.60      0.93 o
   0   6   6        1.04        0.04      0.37 o
   1   6   6       32.25       32.18      0.99 o
   2   6   6      358.52      374.82     12.75 o
   3   6   6      442.65      443.94     11.74 o
   4   6   6        2.75        2.12      0.37 o
   5   6   6       74.40       78.19      2.48 o
   6   6   6       25.40       22.42      0.97 o
   7   6   6        0.93        1.05      0.40 o
   8   6   6       41.81       40.22      1.48 o
   9   6   6        6.94        8.87      0.82 o
  10   6   6       16.78       22.31      1.31 o
  -3   7   6       33.19       41.35      1.75 o
  -2   7   6       52.32       32.66      2.02 o
   0   7   6        4.19        0.33      1.48 o
   2   7   6        3.32        5.83      0.60 o
   3   7   6       16.04       17.15      0.93 o
   4   7   6       15.86       16.52      0.88 o
   5   7   6       17.61       15.95      0.50 o
   6   7   6        5.23        5.80      0.52 o
   7   7   6        2.19        2.59      0.49 o
   8   7   6       38.75       45.14      1.64 o
   9   7   6       27.65       27.39      1.37 o
  -2   8   6        0.33        0.31      0.52 o
  -1   8   6        7.36        8.40      1.24 o
   0   8   6        2.72        0.67      1.24 o
   1   8   6        7.55        5.75      0.93 o
   3   8   6      280.52      295.36      6.95 o
   4   8   6       28.40       26.05      1.21 o
   5   8   6        0.11        0.27      0.25 o
   6   8   6        7.44        6.98      0.86 o
   7   8   6        7.50        8.38      1.09 o
   8   8   6        9.82       11.49      0.86 o
   9   8   6       45.87       52.36      1.97 o
  -1   9   6       57.77       76.99      3.89 o
   0   9   6       13.33       15.24      1.71 o
   1   9   6        2.61        3.42      0.93 o
   2   9   6        0.44        0.16      0.29 o
   3   9   6       61.56       68.56      2.19 o
   4   9   6       12.89       17.30      1.04 o
   5   9   6        7.65        8.22      0.48 o
   6   9   6       30.94       30.70      1.23 o
   7   9   6       13.85       11.68      0.78 o
   8   9   6       14.87       17.12      1.08 o
   1  10   6        8.57       10.07      0.78 o
   2  10   6        1.54        2.67      0.86 o
   3  10   6        2.03        1.30      0.42 o
   4  10   6       31.21       29.19      1.37 o
   5  10   6        9.85        9.88      0.79 o
   6  10   6       22.48       20.98      1.04 o
   7  10   6        5.97        6.69      1.24 o
  -2 -10   7       55.10       67.33      1.50 o
  -1 -10   7       10.23       11.74      0.60 o
  -4  -9   7       41.71       48.44      1.20 o
  -3  -9   7       17.66       13.26      0.64 o
  -2  -9   7        4.56        5.00      0.77 o
  -1  -9   7       10.18        8.61      0.76 o
   0  -9   7       17.19       13.09      0.59 o
   1  -9   7       10.91        7.98      0.54 o
   2  -9   7        8.73       12.98      1.56 o
  -6  -8   7       17.79       19.94      0.80 o
  -5  -8   7        1.23        1.16      0.49 o
  -4  -8   7        4.25        4.65      0.45 o
  -3  -8   7      112.43      114.45      2.17 o
  -2  -8   7        0.56        0.56      0.29 o
  -1  -8   7       80.63       82.26      1.65 o
   0  -8   7        2.31        0.89      0.31 o
   1  -8   7       61.06       58.81      1.44 o
   2  -8   7        0.11       -0.12      0.43 o
   3  -8   7      108.05      111.73      2.46 o
   4  -8   7       19.18       18.63      0.77 o
  -6  -7   7       28.55       28.51      0.98 o
  -5  -7   7        1.59        1.65      0.40 o
  -4  -7   7       25.31       23.64      0.77 o
  -3  -7   7        0.08       -0.25      0.25 o
  -2  -7   7       58.37       62.64      1.42 o
  -1  -7   7      442.80      445.51      7.21 o
   0  -7   7      263.14      264.82      4.45 o
   1  -7   7       14.95       21.18      1.58 o
   2  -7   7       12.46       12.05      0.62 o
   3  -7   7       17.82       15.72      0.66 o
   4  -7   7        0.50        0.76      0.34 o
   5  -7   7        3.12        5.00      0.48 o
  -7  -6   7        0.52        0.72      0.40 o
  -6  -6   7       80.91       78.64      1.82 o
  -5  -6   7        8.47        6.16      0.44 o
  -4  -6   7       22.45       26.95      0.77 o
  -3  -6   7        3.34        4.42      0.44 o
  -2  -6   7       99.50      107.52      1.77 o
  -1  -6   7       38.43       32.05      0.75 o
   0  -6   7      188.33      187.42      3.27 o
   1  -6   7      609.62      626.96      9.61 o
   2  -6   7        9.37       10.60      0.91 o
   3  -6   7        3.75        3.54      0.35 o
   4  -6   7       28.79       31.13      0.82 o
   5  -6   7       20.13       23.35      0.90 o
   6  -6   7       32.28       35.99      1.12 o
  -7  -5   7       10.13       13.69      0.77 o
  -6  -5   7       40.74       42.89      1.20 o
  -5  -5   7       19.73       16.22      0.68 o
  -4  -5   7        0.26        0.25      0.26 o
  -3  -5   7       24.28       16.09      0.46 o
  -2  -5   7      300.87      289.81      3.78 o
  -1  -5   7      236.19      243.13      3.24 o
   0  -5   7        5.13        4.57      0.30 o
   1  -5   7       18.54       20.58      0.51 o
   2  -5   7        5.40        8.08      0.37 o
   3  -5   7      518.75      501.81      6.89 o
   4  -5   7      164.91      173.78      2.56 o
   5  -5   7      382.40      371.86      5.10 o
   6  -5   7       32.48       32.80      0.76 o
   7  -5   7        5.52        6.67      0.46 o
  -7  -4   7       42.95       43.74      1.10 o
  -6  -4   7      171.51      177.55      3.88 o
  -5  -4   7       37.11       48.02      0.93 o
  -4  -4   7       72.55       79.85      1.92 o
  -3  -4   7        6.33        4.60      0.29 o
  -2  -4   7        7.53        9.59      0.33 o
  -1  -4   7       32.60       30.25      0.57 o
   0  -4   7      112.53      103.36      1.41 o
   1  -4   7      402.19      375.18      4.51 o
   2  -4   7      668.86      614.03      8.54 o
   3  -4   7      887.51      875.64     10.95 o
   4  -4   7        4.13        2.73      0.24 o
   5  -4   7        0.04        0.99      0.23 o
   6  -4   7       18.64       14.64      0.62 o
   7  -4   7        0.87        0.30      0.25 o
   8  -4   7        0.75        0.08      0.31 o
  -7  -3   7        4.68        4.52      0.63 o
  -6  -3   7        1.46        1.04      0.36 o
  -5  -3   7       35.37       35.15      0.80 o
  -4  -3   7       86.64       83.89      1.51 o
  -3  -3   7       32.38       35.04      1.27 o
  -2  -3   7      195.66      195.43      2.47 o
  -1  -3   7        4.30        0.54      0.16 o
   0  -3   7        6.19        5.69      0.34 o
   1  -3   7       24.23       23.68      0.45 o
   2  -3   7       61.51       60.06      0.87 o
   3  -3   7       53.30       54.00      0.81 o
   4  -3   7      885.18      877.04     10.09 o
   5  -3   7       69.44       67.72      1.07 o
   6  -3   7       61.38       63.30      1.10 o
   7  -3   7       20.75       20.94      0.69 o
   8  -3   7        7.35        8.03      0.56 o
  -7  -2   7       35.08       37.12      1.12 o
  -6  -2   7       25.82       27.70      0.92 o
  -5  -2   7        1.60        1.15      0.22 o
  -4  -2   7       26.01       25.46      0.61 o
  -3  -2   7        4.49        3.97      0.22 o
  -2  -2   7        1.10        0.37      0.16 o
  -1  -2   7     1059.78     1092.86     13.61 o
   0  -2   7     2275.17     2311.52     26.69 o
   1  -2   7      132.93      123.15      1.58 o
   2  -2   7        0.28        0.92      0.14 o
   3  -2   7       13.16       17.71      0.56 o
   4  -2   7       44.16       52.66      0.77 o
   5  -2   7        0.31        1.74      0.27 o
   6  -2   7        1.50        1.26      0.33 o
   7  -2   7       78.40       83.66      1.62 o
   8  -2   7        0.75        0.54      0.32 o
   9  -2   7       46.52       42.57      1.21 o
  -7  -1   7        3.76        3.98      0.60 o
  -6  -1   7       34.42       34.33      1.26 o
  -5  -1   7       97.93      100.59      2.24 o
  -4  -1   7      214.47      227.89      4.09 o
  -3  -1   7      120.98      131.52      2.30 o
  -2  -1   7       38.46       37.59      0.84 o
  -1  -1   7        2.15        1.38      0.19 o
   0  -1   7        0.52        1.58      0.22 o
   1  -1   7       62.47       68.56      1.00 o
   2  -1   7       42.55       52.28      0.83 o
   3  -1   7       18.37       17.99      0.38 o
   4  -1   7        6.13        4.70      0.21 o
   5  -1   7       10.36       10.33      0.54 o
   6  -1   7      547.46      526.58      8.16 o
   7  -1   7      307.75      303.77      4.89 o
   8  -1   7        0.42        0.13      0.28 o
   9  -1   7        0.70        0.51      0.34 o
  -7   0   7        0.32        1.00      0.78 o
  -6   0   7        6.36        7.16      0.66 o
  -5   0   7       36.98       35.96      1.42 o
  -4   0   7       55.30       58.00      1.42 o
  -3   0   7       19.81       25.52      0.83 o
  -2   0   7      580.29      584.05      9.33 o
  -1   0   7      186.09      187.49      3.02 o
   0   0   7       95.62       94.77      1.65 o
   1   0   7      473.09      506.89      6.19 o
   2   0   7       48.54       51.95      0.95 o
   3   0   7      245.78      249.51      2.94 o
   4   0   7      171.61      179.34      2.60 o
   5   0   7     1021.90      998.95     15.04 o
   6   0   7      228.13      220.62      3.54 o
   7   0   7        4.79        7.10      0.44 o
   8   0   7       25.24       22.47      0.72 o
   9   0   7        0.42        1.08      0.36 o
  -7   1   7        2.53        0.59      0.49 o
  -6   1   7      119.28      121.38      2.68 o
  -5   1   7       83.72       92.42      2.12 o
  -4   1   7        8.19        8.90      0.51 o
  -3   1   7      292.93      293.41      9.44 o
  -2   1   7      174.58      191.42      4.60 o
  -1   1   7       88.64       80.00      1.38 o
   0   1   7      151.10      146.31      2.05 o
   1   1   7      150.13      157.35      2.57 o
   2   1   7      710.51      758.87      9.42 o
   3   1   7        1.13        1.19      0.10 o
   4   1   7       69.70       71.12      1.09 o
   6   1   7       39.58       38.78      1.55 o
   7   1   7        6.69        8.44      0.39 o
   8   1   7        1.22        1.51      0.28 o
   9   1   7      100.70      104.12      1.98 o
  10   1   7        4.97        4.43      0.41 o
  -6   2   7        2.88        3.79      0.57 o
  -5   2   7       21.46       17.81      0.78 o
  -4   2   7       18.19       19.65      0.93 o
  -3   2   7        8.65        9.06      0.49 o
  -2   2   7        1.42        1.06      0.21 o
  -1   2   7       31.04       25.48      0.51 o
   0   2   7      836.15      845.74     46.04 o
   1   2   7      176.48      194.45      5.49 o
   2   2   7      149.78      161.09      3.27 o
   3   2   7      473.93      511.00     11.36 o
   4   2   7       28.01       30.46      2.02 o
   5   2   7      123.44      130.53      3.23 o
   6   2   7       24.42       22.84      0.51 o
   7   2   7       16.34       17.59      0.47 o
   8   2   7        6.71        8.23      0.48 o
   9   2   7        2.14        1.60      0.29 o
  10   2   7        1.54        1.98      0.37 o
  -6   3   7        2.92        2.62      0.44 o
  -5   3   7       45.03       48.18      2.35 o
  -4   3   7      106.91      110.40      3.73 o
  -3   3   7        4.15        2.81      0.31 o
  -2   3   7       27.22       28.56      1.63 o
  -1   3   7      168.93      167.97      6.22 o
   0   3   7      441.28      497.38     16.95 o
   1   3   7       70.70       70.15      1.94 o
   2   3   7       70.19       70.30      1.49 o
   3   3   7       21.02       24.57      0.70 o
   4   3   7        0.95        1.78      0.20 o
   5   3   7       18.41       16.46      0.71 o
   6   3   7       75.03       75.28      2.09 o
   7   3   7      132.51      129.67      3.40 o
   8   3   7       32.29       31.94      1.26 o
   9   3   7        0.77        0.81      0.37 o
  10   3   7        0.01       -0.16      0.23 o
  -5   4   7       19.12       19.39      0.74 o
  -4   4   7       26.28       30.94      1.36 o
  -3   4   7      144.05      122.90     12.44 o
  -2   4   7        3.69        1.40      0.78 o
  -1   4   7        2.42        1.56      0.62 o
   0   4   7        7.22        5.44      0.78 o
   1   4   7       73.38       85.25      3.33 o
   2   4   7       76.97       76.72      1.59 o
   3   4   7      481.77      455.56     14.73 o
   4   4   7       51.60       50.55      1.43 o
   5   4   7        4.17        3.91      0.44 o
   6   4   7      260.22      260.17      6.20 o
   7   4   7       51.55       49.62      1.65 o
   8   4   7        1.92        3.03      0.55 o
   9   4   7        0.09       -0.47      0.93 o
  10   4   7       13.06       12.74      0.69 o
  -4   5   7        0.17        0.14      0.40 o
  -3   5   7        8.07        2.64      0.78 o
  -2   5   7      144.44       69.68      3.27 o
  -1   5   7        9.16        3.58      0.78 o
   0   5   7        1.83        3.89      0.62 o
   1   5   7      224.49      219.07      5.44 o
   2   5   7       27.22       32.97      0.68 o
   3   5   7       68.40       66.85      1.86 o
   4   5   7       45.56       45.01      1.10 o
   5   5   7        5.01        4.50      0.49 o
   6   5   7      222.10      231.87      5.55 o
   7   5   7        5.44        4.75      0.60 o
   8   5   7        0.49       -0.39      0.39 o
   9   5   7        3.45        3.45      0.66 o
  10   5   7        0.08       -0.39      0.55 o
  -4   6   7       12.49       19.44      1.87 o
  -3   6   7        2.88        1.09      0.78 o
  -2   6   7        0.04       -0.31      0.62 o
   1   6   7      243.26      241.53      6.05 o
   2   6   7      364.19      381.04      9.49 o
   3   6   7      100.03      109.39      2.85 o
   4   6   7       13.79       14.46      0.82 o
   5   6   7       39.66       39.78      1.23 o
   6   6   7       65.34       72.46      2.08 o
   7   6   7       53.95       54.45      1.75 o
   8   6   7        0.58       -0.02      0.49 o
   9   6   7        3.72        5.26      0.71 o
  10   6   7       13.67       17.26      1.71 o
  -3   7   7       65.53       78.70      3.73 o
  -1   7   7        7.83        8.24      1.24 o
   1   7   7      114.25      110.11      4.51 o
   2   7   7      200.21      188.03      7.00 o
   3   7   7      105.59      113.02      3.01 o
   4   7   7      134.36      143.12      3.67 o
   5   7   7       12.20       11.51      0.56 o
   6   7   7       56.96       58.90      1.75 o
   7   7   7       19.09       22.32      1.01 o
   8   7   7        0.24        0.62      0.52 o
   9   7   7        0.72        0.03      0.60 o
  -2   8   7        0.13       -0.78      0.78 o
  -1   8   7        0.04       -0.19      0.40 o
   0   8   7        4.17        5.44      1.09 o
   2   8   7        1.82        0.52      1.24 o
   3   8   7      138.35      152.60      3.94 o
   4   8   7        0.02       -0.08      0.44 o
   5   8   7       42.94       45.88      2.33 o
   6   8   7        1.84        2.22      0.40 o
   7   8   7      101.63      107.99      3.02 o
   8   8   7        1.77        2.83      0.60 o
   0   9   7       21.36       29.08      2.18 o
   1   9   7        0.12        0.56      0.40 o
   3   9   7        9.60        7.00      1.09 o
   4   9   7       51.15       54.03      2.41 o
   5   9   7        0.18        1.09      0.78 o
   6   9   7       14.96       15.37      0.80 o
   7   9   7        5.41        5.94      0.63 o
   2  10   7        3.84        5.75      1.24 o
   3  10   7        0.27       -0.04      0.47 o
   4  10   7        0.01       -0.04      0.60 o
   5  10   7        1.69        2.02      0.93 o
   6  10   7        6.16        8.00      0.66 o
  -3  -9   8       30.59       33.91      1.09 o
  -2  -9   8       80.02       76.89      2.35 o
  -1  -9   8        2.40        2.63      0.51 o
   0  -9   8        0.88        0.24      0.30 o
   1  -9   8        7.10        5.59      0.49 o
  -5  -8   8        2.39        1.08      0.51 o
  -4  -8   8       26.68       24.16      0.89 o
  -3  -8   8      225.85      230.50      4.44 o
  -2  -8   8        1.34        3.42      0.59 o
  -1  -8   8       19.98       19.51      0.72 o
   0  -8   8        1.43        0.95      0.34 o
   1  -8   8        0.27        0.24      0.30 o
   2  -8   8       34.28       37.79      1.11 o
   3  -8   8      103.32      118.93      2.55 o
  -5  -7   8        0.08       -0.33      0.34 o
  -4  -7   8       24.33       28.01      0.93 o
  -3  -7   8       19.97       17.90      0.72 o
  -2  -7   8       67.47       64.45      1.53 o
  -1  -7   8       64.95       61.59      1.34 o
   0  -7   8      526.28      534.43      8.59 o
   1  -7   8       70.24       74.21      1.71 o
   2  -7   8       96.61      105.75      3.42 o
   3  -7   8        0.57        0.64      0.34 o
   4  -7   8        8.79       11.12      0.63 o
   5  -7   8        0.66        0.76      0.36 o
  -6  -6   8        0.00       -0.26      0.49 o
  -5  -6   8        0.50       -0.25      0.31 o
  -4  -6   8       22.57       26.32      0.87 o
  -3  -6   8        8.32       11.90      0.64 o
  -2  -6   8        4.42        4.09      0.34 o
  -1  -6   8        0.00       -0.08      0.23 o
   0  -6   8       27.57       33.57      0.71 o
   1  -6   8       10.69       13.28      0.48 o
   2  -6   8      188.79      186.86      2.77 o
   3  -6   8       62.22       60.84      1.27 o
   4  -6   8        0.01       -0.16      0.25 o
   5  -6   8        0.15        0.45      0.28 o
   6  -6   8       21.81       26.48      0.82 o
  -6  -5   8       27.15       26.59      0.87 o
  -5  -5   8       12.21       10.12      0.88 o
  -4  -5   8        8.86        9.20      0.40 o
  -3  -5   8      123.99      119.81      1.96 o
  -2  -5   8      111.85      103.31      1.63 o
  -1  -5   8       48.88       47.08      0.84 o
   0  -5   8      103.93      100.12      1.50 o
   1  -5   8      558.80      563.12      7.69 o
   2  -5   8       48.00       48.28      0.92 o
   3  -5   8        1.83        2.84      0.29 o
   4  -5   8       21.89       23.00      0.56 o
   5  -5   8       94.75       91.34      1.51 o
   6  -5   8        1.03        1.35      0.25 o
   7  -5   8       47.69       48.96      1.40 o
  -7  -4   8        6.28        7.68      0.67 o
  -6  -4   8       26.06       30.13      0.76 o
  -5  -4   8        5.26        7.54      0.41 o
  -4  -4   8       65.87       63.96      1.16 o
  -3  -4   8        0.82        0.02      0.21 o
  -2  -4   8        3.20        1.76      0.23 o
  -1  -4   8       12.13       11.30      0.38 o
   0  -4   8       74.44       67.73      1.07 o
   1  -4   8        0.02       -0.32      0.32 o
   2  -4   8      713.16      713.20      8.98 o
   3  -4   8        0.08        0.18      0.21 o
   4  -4   8       27.18       24.06      0.53 o
   5  -4   8        8.32        8.60      0.39 o
   6  -4   8       16.43       18.30      0.52 o
   7  -4   8        3.12        3.15      0.37 o
  -7  -3   8        1.57        1.87      0.41 o
  -6  -3   8        0.53       -0.28      0.32 o
  -5  -3   8       15.05       13.16      0.59 o
  -4  -3   8        0.73       -0.03      0.20 o
  -3  -3   8      156.35      161.21      2.80 o
  -2  -3   8      312.31      316.00      4.12 o
  -1  -3   8       13.85       14.26      0.39 o
   0  -3   8        1.80        1.48      0.18 o
   1  -3   8       27.62       32.27      0.61 o
   2  -3   8       19.48       20.53      0.90 o
   3  -3   8        2.30        2.03      0.19 o
   4  -3   8      164.95      170.38      2.15 o
   5  -3   8       93.01       90.16      1.50 o
   6  -3   8       10.65       10.16      0.47 o
   7  -3   8       24.23       24.06      0.82 o
   8  -3   8        4.52        4.75      0.47 o
  -7  -2   8       50.82       56.96      1.86 o
  -6  -2   8       38.30       44.23      1.87 o
  -5  -2   8        8.76        8.68      0.56 o
  -4  -2   8       64.79       62.85      1.97 o
  -3  -2   8       12.36       10.10      0.49 o
  -2  -2   8      145.17      137.16      2.09 o
  -1  -2   8       64.74       56.05      0.98 o
   0  -2   8       32.12       31.77      0.61 o
   1  -2   8       18.85       21.34      0.43 o
   2  -2   8      148.47      151.84      1.87 o
   3  -2   8       85.65       74.84      1.13 o
   4  -2   8      150.08      146.27      2.03 o
   5  -2   8      235.39      220.12      3.59 o
   6  -2   8        0.32        0.43      0.43 o
   7  -2   8        6.73        7.91      0.47 o
   8  -2   8        2.35        3.21      0.61 o
  -6  -1   8        0.03       -0.37      0.37 o
  -5  -1   8        4.56        2.50      0.44 o
  -4  -1   8      128.67      123.05      2.64 o
  -3  -1   8       69.50       71.01      2.29 o
  -2  -1   8        0.67        0.38      0.24 o
  -1  -1   8       60.08       62.83      1.21 o
   0  -1   8       38.98       44.83      0.79 o
   1  -1   8       12.93       14.02      0.58 o
   2  -1   8       17.61       19.09      0.42 o
   3  -1   8      140.38      133.79      1.83 o
   4  -1   8        8.53        6.15      0.33 o
   5  -1   8        6.01        6.09      0.35 o
   6  -1   8       43.92       39.06      1.02 o
   7  -1   8       33.86       28.10      0.80 o
   8  -1   8       21.64       24.43      0.74 o
   9  -1   8       13.18       12.75      0.63 o
  -6   0   8       37.84       43.73      1.48 o
  -5   0   8       26.06       24.11      0.92 o
  -4   0   8       12.23       11.10      0.63 o
  -3   0   8       70.20       76.01      2.15 o
  -2   0   8      972.02      981.88     17.42 o
  -1   0   8      303.74      303.91      5.68 o
   0   0   8      492.92      494.74      8.85 o
   1   0   8       79.20       81.17      1.38 o
   2   0   8      117.52      120.35      3.33 o
   3   0   8      114.70      116.86      1.94 o
   4   0   8      313.35      318.74      4.50 o
   5   0   8      285.62      296.23      4.87 o
   6   0   8       66.87       63.24      1.23 o
   7   0   8       77.59       68.93      1.38 o
   8   0   8      219.81      197.84      3.32 o
   9   0   8        8.17        7.08      0.47 o
  -6   1   8        1.75        2.52      0.45 o
  -5   1   8       27.22       31.39      1.07 o
  -4   1   8        9.21        8.08      0.55 o
  -3   1   8       27.52       26.47      0.89 o
  -2   1   8        3.65        4.16      0.60 o
  -1   1   8       20.26       18.75      0.75 o
   0   1   8       52.44       49.03      1.02 o
   1   1   8        5.89        8.25      0.33 o
   2   1   8        1.98        1.65      0.13 o
   3   1   8       73.61       79.37      2.20 o
   4   1   8      114.30      101.68      1.47 o
   5   1   8        6.15        5.41      0.27 o
   6   1   8       82.34       78.05      1.53 o
   7   1   8        8.18       10.92      0.62 o
   8   1   8      101.84       94.31      1.75 o
   9   1   8        2.18        1.63      0.36 o
  -6   2   8        0.21       -0.14      0.35 o
  -5   2   8       97.09      106.85      5.61 o
  -4   2   8       19.68       17.51      0.70 o
  -3   2   8        8.17        6.66      0.44 o
  -2   2   8       41.34       39.38      1.94 o
  -1   2   8       89.42       88.73      1.51 o
   0   2   8      154.68      148.87      3.51 o
   1   2   8       33.66       34.99      1.71 o
   2   2   8      276.65      283.54      6.38 o
   3   2   8      127.86      140.29      5.13 o
   4   2   8      139.44      139.61      3.45 o
   5   2   8      124.85      130.69      9.72 o
   6   2   8       89.18       92.96      1.92 o
   7   2   8       13.01       12.62      0.89 o
   8   2   8        1.32        1.61      0.25 o
   9   2   8        0.08        0.03      0.22 o
  10   2   8        1.11        0.98      0.32 o
  -5   3   8       60.98       69.47      2.48 o
  -4   3   8        7.54        8.88      0.92 o
  -3   3   8       86.54       78.90      3.51 o
  -2   3   8       23.83       23.02      1.71 o
  -1   3   8      262.95      265.80      9.64 o
   0   3   8      227.34      251.33      9.02 o
   1   3   8        1.44        1.40      0.47 o
   2   3   8        8.40        8.58      0.55 o
   3   3   8        4.28        5.05      0.62 o
   4   3   8      317.64      333.93      7.60 o
   5   3   8       34.38       32.54      1.15 o
   6   3   8       82.61       87.49      2.64 o
   7   3   8        2.18        2.58      0.47 o
   8   3   8       13.73       11.53      0.56 o
   9   3   8        1.39        0.72      0.34 o
  10   3   8        0.37       -0.36      0.36 o
  -4   4   8        2.72        2.01      0.52 o
  -3   4   8       16.79       15.06      0.80 o
  -2   4   8       12.20        6.22      1.09 o
   0   4   8        1.74        1.71      0.62 o
   1   4   8        7.52        5.75      0.62 o
   2   4   8        6.82        4.76      0.44 o
   3   4   8       97.12       98.95      2.47 o
   4   4   8      585.04      603.82     13.44 o
   5   4   8       24.28       27.01      1.04 o
   6   4   8        3.55        4.39      0.49 o
   7   4   8       40.46       40.93      1.48 o
   8   4   8        3.30        2.47      0.52 o
   9   4   8        6.89        7.18      0.86 o
  10   4   8       18.51       19.35      0.79 o
  -4   5   8        7.53        5.64      0.66 o
  -2   5   8        0.08       -0.47      0.78 o
  -1   5   8      437.95      208.87      7.78 o
   0   5   8       30.46       38.10      2.02 o
   1   5   8       11.12       10.26      0.78 o
   2   5   8       55.33       56.30      2.18 o
   3   5   8        0.00        0.23      0.46 o
   4   5   8       29.93       31.64      1.08 o
   5   5   8      354.82      376.23      8.61 o
   6   5   8        2.01        2.62      0.49 o
   7   5   8       17.35       19.01      0.93 o
   8   5   8        2.31        2.69      0.62 o
   9   5   8        0.03       -0.05      0.49 o
  -3   6   8        1.64        0.62      0.78 o
  -2   6   8       10.60        3.11      0.93 o
  -1   6   8        0.86       -0.31      0.62 o
   1   6   8        0.43        0.93      0.47 o
   2   6   8        4.53        3.78      0.70 o
   3   6   8      110.57       98.87      3.81 o
   4   6   8      108.99      117.69      2.36 o
   5   6   8        3.47        4.08      0.70 o
   6   6   8        2.02        1.96      0.70 o
   7   6   8       43.48       42.80      1.53 o
   8   6   8       22.82       23.54      1.12 o
   9   6   8        1.06        0.39      0.55 o
   0   7   8        1.26       -0.62      0.62 o
   1   7   8       21.78       21.15      1.71 o
   2   7   8       34.35       28.30      1.79 o
   3   7   8        0.11        2.18      0.78 o
   4   7   8      199.70      221.48      5.38 o
   5   7   8       27.10       31.18      1.04 o
   6   7   8       33.78       30.77      1.32 o
   7   7   8      102.17      108.51      2.96 o
   8   7   8       26.76       24.26      1.24 o
   9   7   8        5.58        5.97      0.75 o
  -1   8   8        3.29        0.31      0.62 o
   2   8   8       76.74       84.14      3.89 o
   3   8   8       41.94       44.95      2.49 o
   4   8   8        2.89        3.36      0.66 o
   5   8   8        3.15        3.89      0.93 o
   6   8   8       18.80       20.54      0.92 o
   7   8   8       10.30        9.33      0.78 o
   8   8   8       32.07       33.18      1.42 o
   1   9   8        0.04       -0.40      0.40 o
   3   9   8        2.53        1.71      0.93 o
   4   9   8        9.95       13.69      1.56 o
   5   9   8       14.00       16.64      1.56 o
   6   9   8       18.92       21.82      1.32 o
   7   9   8        3.86        4.26      0.52 o
  -3  -8   9        8.53        4.89      0.50 o
  -2  -8   9       34.61       31.39      1.02 o
  -1  -8   9      124.81      130.62      2.75 o
   0  -8   9        0.68        0.09      0.46 o
   1  -8   9       42.24       44.37      2.26 o
   2  -8   9        2.83        2.37      0.45 o
  -4  -7   9        6.26        4.49      0.45 o
  -3  -7   9        5.28        4.16      0.49 o
  -2  -7   9        0.32        0.92      0.35 o
  -1  -7   9       16.09       13.71      0.64 o
   0  -7   9        0.04        0.30      0.38 o
   1  -7   9       53.95       59.48      1.47 o
   2  -7   9       56.45       55.40      1.41 o
   3  -7   9       11.55       13.14      0.66 o
   4  -7   9       46.72       50.87      1.37 o
  -5  -6   9       47.15       51.31      1.36 o
  -4  -6   9       50.04       50.02      1.31 o
  -3  -6   9       30.24       31.51      0.83 o
  -2  -6   9       68.53       67.93      1.77 o
  -1  -6   9      122.89      121.52      2.18 o
   0  -6   9        0.02       -0.18      0.18 o
   1  -6   9       13.62       15.65      0.52 o
   2  -6   9       76.24       74.18      1.30 o
   3  -6   9        8.03        7.47      0.59 o
   4  -6   9        1.45        1.40      0.27 o
   5  -6   9       29.58       31.40      0.89 o
  -6  -5   9        0.62        0.07      0.32 o
  -5  -5   9       14.25       10.01      0.68 o
  -4  -5   9        0.76        0.82      0.25 o
  -3  -5   9        0.78        1.24      0.25 o
  -2  -5   9       53.01       54.62      1.01 o
  -1  -5   9        0.54        0.43      0.22 o
   0  -5   9       48.72       46.31      0.90 o
   1  -5   9      104.64       98.46      1.59 o
   2  -5   9       49.12       49.62      0.95 o
   3  -5   9       13.60       12.72      0.44 o
   4  -5   9        0.02       -0.18      0.18 o
   5  -5   9        0.10        0.09      0.20 o
   6  -5   9       27.87       28.64      0.87 o
  -6  -4   9       16.92       23.33      1.04 o
  -5  -4   9       75.69       73.09      1.54 o
  -4  -4   9       89.63       96.82      1.61 o
  -3  -4   9       13.83        9.54      0.40 o
  -2  -4   9       48.20       42.00      0.82 o
  -1  -4   9       22.79       19.98      0.55 o
   0  -4   9      114.27      103.51      1.54 o
   1  -4   9      276.49      278.72      4.07 o
   2  -4   9      248.68      247.82      3.29 o
   3  -4   9       40.14       36.89      0.67 o
   4  -4   9        6.45        5.27      0.28 o
   5  -4   9      132.01      124.01      2.19 o
   6  -4   9        0.09        0.08      0.26 o
   7  -4   9        2.13        2.53      0.63 o
  -6  -3   9        4.14        3.58      0.60 o
  -5  -3   9        0.22       -0.20      0.38 o
  -4  -3   9       86.72       88.81      1.94 o
  -3  -3   9       48.32       49.95      1.22 o
  -2  -3   9       20.79       23.03      0.52 o
  -1  -3   9       41.96       45.14      0.87 o
   0  -3   9        0.55        0.51      0.18 o
   1  -3   9        0.27        0.23      0.25 o
   2  -3   9        0.26        0.47      0.17 o
   3  -3   9      107.93      100.48      1.50 o
   4  -3   9       22.37       21.35      0.52 o
   5  -3   9        5.32        4.92      0.35 o
   6  -3   9       30.99       30.07      1.44 o
   7  -3   9       10.02        9.83      0.56 o
   8  -3   9        0.84        0.44      0.38 o
  -6  -2   9        7.35        7.20      0.71 o
  -5  -2   9        7.45        8.79      0.93 o
  -4  -2   9      196.77      199.87      5.05 o
  -3  -2   9        6.89        7.21      0.50 o
  -2  -2   9        1.73        2.83      0.38 o
  -1  -2   9       10.08       10.63      0.47 o
   0  -2   9        2.77        2.97      0.54 o
   1  -2   9      145.49      143.43      2.69 o
   2  -2   9      270.05      268.07      3.51 o
   3  -2   9       55.83       53.33      0.97 o
   4  -2   9       42.16       38.35      0.78 o
   5  -2   9       18.11       18.45      0.67 o
   6  -2   9       14.23       14.08      0.56 o
   7  -2   9        7.30        7.64      0.50 o
   8  -2   9       11.47       12.21      0.82 o
  -6  -1   9       16.05       13.25      0.88 o
  -5  -1   9       76.34       73.98      3.65 o
  -4  -1   9      173.10      169.15      3.50 o
  -3  -1   9        4.86        8.53      0.60 o
  -2  -1   9      154.04      159.94      3.21 o
  -1  -1   9        1.89        1.09      0.29 o
   0  -1   9       31.53       32.56      0.87 o
   1  -1   9      146.27      142.74      2.36 o
   2  -1   9      599.35      607.59      9.56 o
   3  -1   9        2.34        3.38      0.23 o
   4  -1   9       21.21       21.02      0.59 o
   5  -1   9        2.66        2.62      0.27 o
   6  -1   9        0.03       -0.19      0.19 o
   7  -1   9       31.73       27.72      0.80 o
   8  -1   9       14.71       12.61      0.58 o
   9  -1   9        3.96        5.57      0.49 o
  -6   0   9        4.05        3.70      0.86 o
  -5   0   9       25.70       26.14      0.98 o
  -4   0   9        2.07        1.15      0.40 o
  -3   0   9       15.48       15.89      0.69 o
  -2   0   9      761.20      786.21     14.07 o
  -1   0   9       87.90       88.73      1.91 o
   0   0   9      167.34      166.68      3.23 o
   1   0   9       21.13       20.24      0.63 o
   2   0   9        5.71        6.43      0.30 o
   3   0   9        0.01        0.11      0.18 o
   4   0   9        8.25        7.94      0.32 o
   5   0   9        6.04        7.36      0.37 o
   6   0   9       89.83       81.59      1.50 o
   7   0   9      114.12      103.98      1.91 o
   8   0   9       15.11       12.15      0.55 o
   9   0   9       23.44       21.90      0.71 o
  -5   1   9        5.11        5.27      0.50 o
  -4   1   9       17.31       15.73      0.74 o
  -3   1   9       67.32       75.39      1.71 o
  -2   1   9       51.82       46.88      1.52 o
  -1   1   9       39.47       36.07      1.76 o
   0   1   9      758.87      761.56     13.45 o
   1   1   9       68.85       69.84      1.18 o
   2   1   9       51.44       49.70      0.78 o
   3   1   9       74.63       71.36      1.18 o
   4   1   9       71.02       73.73      1.11 o
   5   1   9      105.83      100.83      1.72 o
   6   1   9        4.92        4.27      0.36 o
   7   1   9       50.73       45.93      0.96 o
   8   1   9       36.54       38.21      0.91 o
   9   1   9       57.66       64.05      2.44 o
  -5   2   9       12.71        8.34      0.56 o
  -4   2   9       28.15       31.80      1.37 o
  -3   2   9      173.51      171.34      3.35 o
  -2   2   9      111.57       96.43      4.35 o
  -1   2   9       27.44       29.59      0.62 o
   0   2   9      229.56      230.34      8.40 o
   1   2   9       19.93       18.20      1.24 o
   2   2   9      436.55      451.29     19.75 o
   3   2   9      284.38      300.35      6.89 o
   4   2   9      292.37      293.57     10.50 o
   5   2   9       11.43       13.30      0.77 o
   6   2   9        2.46        2.65      0.44 o
   7   2   9       27.12       25.40      0.79 o
   8   2   9       30.34       26.68      0.87 o
   9   2   9       13.70       12.94      0.66 o
  -4   3   9        0.11       -0.18      0.27 o
  -3   3   9        0.37        0.99      0.42 o
  -2   3   9        1.76        1.34      0.40 o
  -1   3   9        8.07        7.00      1.09 o
   0   3   9        0.34        0.00      0.47 o
   1   3   9      100.84       94.25      3.73 o
   2   3   9      578.59      586.65     19.91 o
   3   3   9      339.69      343.68     15.63 o
   4   3   9       48.83       46.83      1.43 o
   5   3   9       65.91       65.66      4.12 o
   6   3   9        1.25        0.69      0.62 o
   7   3   9        0.45        0.23      0.44 o
   8   3   9       49.34       44.22      1.65 o
   9   3   9        3.38        2.92      0.37 o
  -4   4   9        5.38        3.54      0.86 o
  -3   4   9       84.22       71.79     11.66 o
  -2   4   9        0.38        2.80      0.93 o
  -1   4   9        2.29        1.09      0.62 o
   0   4   9        8.27        5.44      0.78 o
   1   4   9        1.90        0.78      0.62 o
   2   4   9      157.42      158.02      5.75 o
   3   4   9     1104.99     1209.87     26.57 o
   4   4   9        0.42        0.13      0.37 o
   5   4   9      155.30      159.04      5.37 o
   6   4   9        2.90        2.69      0.49 o
   7   4   9       12.78       13.36      0.82 o
   8   4   9        2.08        1.04      0.49 o
   9   4   9        4.10        4.66      1.01 o
  -3   5   9        0.17       -0.47      0.78 o
  -2   5   9       71.80       50.55      2.80 o
   0   5   9       11.47       10.89      1.09 o
   1   5   9        0.93        0.47      0.47 o
   2   5   9       18.59       20.84      1.24 o
   3   5   9        0.52        0.62      0.47 o
   4   5   9       47.90       52.90      2.10 o
   5   5   9       10.43       13.93      1.63 o
   6   5   9       81.74       85.81      2.49 o
   7   5   9        2.97        2.37      0.49 o
   8   5   9       40.60       38.43      1.53 o
   9   5   9        5.02        4.44      0.71 o
  -2   6   9       12.15        0.93      0.78 o
  -1   6   9        0.03        0.62      0.78 o
   1   6   9       10.94        8.71      0.93 o
   2   6   9        1.00        1.09      0.47 o
   4   6   9        1.96        3.75      0.86 o
   5   6   9      299.83      318.34      7.41 o
   6   6   9       64.27       65.78      2.02 o
   7   6   9       42.14       41.31      1.53 o
   8   6   9        4.87        4.83      0.63 o
   9   6   9        0.11       -0.31      0.49 o
  -1   7   9        5.85        0.00      0.78 o
   0   7   9       19.00        4.04      0.93 o
   1   7   9        0.33        0.16      0.62 o
   2   7   9        7.33        7.78      0.78 o
   3   7   9        1.20        0.31      0.47 o
   4   7   9      271.26      274.04      9.33 o
   5   7   9        9.25        9.82      0.63 o
   6   7   9       22.53       23.79      1.01 o
   7   7   9        0.44        0.24      0.62 o
   8   7   9        2.91        2.85      0.60 o
   0   8   9        4.80       -0.62      0.62 o
   1   8   9       37.48        2.49      0.78 o
   2   8   9        1.46        0.16      0.62 o
   3   8   9        8.26        9.64      0.78 o
   4   8   9        0.53        0.78      0.78 o
   6   8   9        0.10       -0.04      0.40 o
   7   8   9        1.97        1.84      0.52 o
   3   9   9        3.90        7.47      1.24 o
   4   9   9       17.42       21.00      1.87 o
  -1  -8  10       36.85       46.45      1.31 o
   0  -8  10        0.94        0.89      0.40 o
   1  -8  10       25.33       23.95      1.17 o
  -3  -7  10        0.58        0.04      0.52 o
  -2  -7  10       21.45       18.27      0.78 o
  -1  -7  10       42.60       41.53      1.20 o
   0  -7  10       19.64       19.46      0.92 o
   1  -7  10        4.38        3.81      0.39 o
   2  -7  10       12.60       12.60      0.63 o
   3  -7  10        8.37       11.21      0.55 o
  -4  -6  10       13.47       15.84      0.65 o
  -3  -6  10        0.44        0.79      0.31 o
  -2  -6  10       32.08       35.49      0.91 o
  -1  -6  10        8.24        5.73      0.36 o
   0  -6  10        3.42        2.10      0.27 o
   1  -6  10       59.85       57.59      1.10 o
   2  -6  10       66.25       64.23      1.18 o
   3  -6  10       23.32       24.40      0.66 o
   4  -6  10       55.29       59.30      1.57 o
   5  -6  10       16.44       14.79      0.88 o
  -5  -5  10        5.44        3.75      0.54 o
  -4  -5  10        0.08        0.04      0.35 o
  -3  -5  10       10.17        7.51      0.40 o
  -2  -5  10        6.31        6.12      0.36 o
  -1  -5  10       50.88       59.18      1.64 o
   0  -5  10       26.31       30.03      0.71 o
   1  -5  10        5.94        5.93      0.36 o
   2  -5  10       59.21       57.83      1.07 o
   3  -5  10       15.15       16.35      0.53 o
   4  -5  10       10.70       11.56      0.48 o
   5  -5  10        4.86        5.34      0.44 o
   6  -5  10        0.87        1.32      0.34 o
  -5  -4  10        2.68        5.16      0.48 o
  -4  -4  10       40.39       47.80      1.19 o
  -3  -4  10        4.31        4.70      0.40 o
  -2  -4  10        0.18       -0.21      0.21 o
  -1  -4  10       80.60       72.07      1.24 o
   0  -4  10       45.22       45.66      0.89 o
   1  -4  10       10.25       12.80      0.54 o
   2  -4  10        5.24        5.16      0.43 o
   3  -4  10       21.04       21.74      0.84 o
   4  -4  10       22.48       21.90      0.62 o
   5  -4  10        0.74        0.62      0.29 o
   6  -4  10       47.06       46.43      1.25 o
  -5  -3  10        0.79        0.83      0.49 o
  -4  -3  10      108.35      117.57      3.02 o
  -3  -3  10       22.25       26.23      1.04 o
  -2  -3  10        8.97        7.70      0.48 o
  -1  -3  10       51.62       57.79      1.29 o
   0  -3  10        3.46        4.53      0.35 o
   1  -3  10        7.00        5.70      0.40 o
   2  -3  10      358.21      337.15      4.87 o
   3  -3  10       32.58       33.46      0.79 o
   4  -3  10       54.92       51.89      1.02 o
   5  -3  10       26.71       25.85      0.76 o
   6  -3  10       48.87       44.89      1.20 o
   7  -3  10       17.15       15.88      0.71 o
  -5  -2  10       42.80       47.64      1.59 o
  -4  -2  10      154.76      161.25      3.90 o
  -3  -2  10        0.65        0.74      0.40 o
  -2  -2  10       36.32       35.58      1.09 o
  -1  -2  10        3.07        2.48      0.34 o
   0  -2  10       79.28       73.86      1.71 o
   1  -2  10       15.31       12.79      0.48 o
   2  -2  10      142.95      148.84      2.30 o
   3  -2  10       20.02       19.99      0.55 o
   4  -2  10       24.24       29.00      0.68 o
   5  -2  10        0.10        0.36      0.29 o
   6  -2  10        0.52        0.87      0.26 o
   7  -2  10       10.29       12.20      0.62 o
   8  -2  10       14.21       16.96      0.74 o
  -5  -1  10       10.86       14.09      0.88 o
  -4  -1  10       63.23       70.33      1.78 o
  -3  -1  10       96.23       93.73      2.13 o
  -2  -1  10       14.13       13.29      0.64 o
  -1  -1  10       51.55       54.71      1.35 o
   0  -1  10      131.49      126.50      2.57 o
   1  -1  10      172.14      165.24      3.23 o
   2  -1  10      167.32      168.12      2.51 o
   3  -1  10        2.12        1.13      0.26 o
   4  -1  10       17.21       12.34      0.45 o
   5  -1  10       45.91       41.33      0.92 o
   6  -1  10        0.13       -0.22      0.22 o
   7  -1  10       35.06       29.47      0.81 o
   8  -1  10        9.83        7.34      0.45 o
  -5   0  10        0.20       -0.31      0.44 o
  -4   0  10       82.94       79.59      1.93 o
  -3   0  10       46.08       49.87      1.37 o
  -2   0  10       60.29       57.64      1.94 o
  -1   0  10      370.29      374.04      6.97 o
   0   0  10      493.04      490.23      8.87 o
   1   0  10      219.06      231.72      4.35 o
   2   0  10       15.40       15.47      0.47 o
   3   0  10       10.30        8.88      0.52 o
   4   0  10       10.86       10.60      0.37 o
   5   0  10        2.01        2.85      0.27 o
   6   0  10       15.29       14.10      0.53 o
   7   0  10       21.28       25.03      0.78 o
   8   0  10       21.36       18.65      0.85 o
  -4   1  10       13.36       12.79      0.70 o
  -3   1  10       30.44       30.35      0.95 o
  -2   1  10       32.67       33.10      2.10 o
  -1   1  10        3.15        1.40      0.33 o
   0   1  10       57.74       56.10      1.23 o
   1   1  10      207.48      221.08      5.88 o
   2   1  10       24.87       26.52      0.64 o
   3   1  10        0.02        0.31      0.26 o
   4   1  10        0.99        0.95      0.24 o
   5   1  10       25.25       25.05      0.59 o
   6   1  10       14.47       13.28      0.46 o
   7   1  10       85.00       79.02      1.49 o
   8   1  10        1.76        3.56      0.32 o
   9   1  10        0.58        0.07      0.28 o
  -4   2  10       31.24       34.79      1.84 o
  -3   2  10       32.95       41.14      3.27 o
  -2   2  10       29.99       32.57      1.19 o
  -1   2  10       75.31       79.55      2.24 o
   0   2  10      268.38      259.58      9.49 o
   1   2  10      134.15      122.56      4.82 o
   2   2  10        7.11        7.78      0.93 o
   3   2  10        0.52        0.93      0.33 o
   4   2  10      119.31      125.59      3.23 o
   5   2  10       15.69       17.44      0.88 o
   6   2  10      123.75      118.46      3.18 o
   7   2  10        0.85        0.54      0.32 o
   8   2  10       35.24       32.34      1.68 o
   9   2  10       15.03       14.14      0.69 o
  -4   3  10        1.00        0.62      0.52 o
  -3   3  10        1.69        1.04      0.42 o
  -2   3  10        6.69        5.28      0.86 o
  -1   3  10        0.76        0.00      0.62 o
   0   3  10       29.52       28.77      1.71 o
   1   3  10      201.32      206.23      7.62 o
   2   3  10        2.87        2.49      0.62 o
   3   3  10       62.55       66.72      2.80 o
   4   3  10       11.19       11.04      0.93 o
   5   3  10        9.31       10.36      0.71 o
   6   3  10        5.92        6.29      0.60 o
   7   3  10        5.93        6.93      0.71 o
   8   3  10        5.47        7.03      0.71 o
   9   3  10       16.66       16.83      1.04 o
  -3   4  10       33.25       35.93      5.91 o
  -2   4  10        2.37        4.35      1.09 o
  -1   4  10       10.55        5.29      0.93 o
   0   4  10       67.02       52.88      2.64 o
   1   4  10       58.97       52.10      2.49 o
   2   4  10        0.35        0.31      0.47 o
   3   4  10       38.21       43.70      2.02 o
   4   4  10        1.26        0.86      0.33 o
   5   4  10        9.46        9.40      0.63 o
   6   4  10       17.21       17.47      0.93 o
   7   4  10       20.06       17.92      0.97 o
   8   4  10        0.57        0.60      0.49 o
   9   4  10        1.60        1.05      0.60 o
  -2   5  10        1.83        1.24      0.93 o
  -1   5  10        3.99        1.56      0.93 o
   0   5  10        0.72        0.47      0.78 o
   1   5  10      127.02      119.91      4.67 o
   2   5  10        1.27        0.47      0.47 o
   3   5  10        0.20       -0.47      0.47 o
   4   5  10      156.30      151.95      5.44 o
   5   5  10        0.99        1.07      0.40 o
   6   5  10        4.10        4.20      0.60 o
   7   5  10       32.74       32.46      1.31 o
   8   5  10       48.04       45.92      1.70 o
   9   5  10        6.15        4.67      0.71 o
  -1   6  10        9.23        4.20      1.09 o
   1   6  10        5.90        7.78      0.93 o
   2   6  10       61.26       66.41      2.80 o
   3   6  10        9.78       11.04      0.93 o
   4   6  10       26.48       28.15      1.40 o
   5   6  10      109.64      105.91      3.89 o
   6   6  10        0.04        0.18      0.37 o
   7   6  10        0.52       -0.05      0.49 o
   8   6  10        0.11        0.71      0.49 o
   0   7  10        1.54        0.16      0.78 o
   1   7  10        2.66        0.16      0.62 o
   2   7  10       27.90       23.64      1.40 o
   3   7  10        3.00        3.58      0.62 o
   4   7  10       12.29       14.15      0.93 o
   5   7  10       10.82       11.82      0.78 o
   6   7  10       29.16       32.42      1.48 o
   7   7  10       10.89       12.54      0.86 o
   5   8  10       23.92       26.60      1.24 o
   6   8  10        5.98        6.22      0.78 o
  -1  -7  11       22.15       26.16      0.83 o
   0  -7  11        7.45        8.41      0.50 o
   1  -7  11       38.99       36.55      0.97 o
   2  -7  11        3.08        3.18      0.47 o
  -3  -6  11       44.05       51.13      1.47 o
  -2  -6  11        0.94        1.27      0.43 o
  -1  -6  11        3.83        2.36      0.32 o
   0  -6  11        0.26       -0.24      0.24 o
   1  -6  11       39.26       41.28      0.89 o
   2  -6  11        3.69        3.96      0.39 o
   3  -6  11      101.52      113.50      3.67 o
   4  -6  11       15.67       18.54      0.86 o
  -3  -5  11       48.31       50.47      1.21 o
  -2  -5  11        0.22        0.04      0.31 o
  -1  -5  11       14.63       17.43      0.82 o
   0  -5  11       43.68       46.62      1.10 o
   1  -5  11        4.40        4.33      0.39 o
   2  -5  11        1.94        1.97      0.38 o
   3  -5  11        4.45        3.58      0.34 o
   4  -5  11       29.86       35.01      1.37 o
   5  -5  11        0.41        0.53      0.38 o
  -4  -4  11       14.62       14.70      0.82 o
  -3  -4  11       20.20       19.02      0.82 o
  -2  -4  11        0.89       -0.11      0.30 o
  -1  -4  11        1.35        0.42      0.34 o
   0  -4  11      135.26      130.17      3.63 o
   1  -4  11       14.16       12.60      0.67 o
   2  -4  11       40.39       41.56      0.99 o
   3  -4  11        7.85        9.78      0.50 o
   4  -4  11        0.26        1.09      1.03 o
   5  -4  11        3.34        3.01      0.41 o
   6  -4  11       17.88       19.55      0.80 o
  -4  -3  11       11.54        9.13      0.93 o
  -3  -3  11        0.78        0.62      0.44 o
  -2  -3  11       69.16       68.90      1.66 o
  -1  -3  11       33.31       40.54      1.28 o
   0  -3  11        2.84        1.37      0.31 o
   1  -3  11        4.78        4.75      0.40 o
   2  -3  11        1.56        3.07      0.31 o
   3  -3  11       51.90       53.61      1.08 o
   4  -3  11       95.26       95.68      1.82 o
   5  -3  11        6.05        4.83      0.41 o
   6  -3  11        7.70       10.47      0.62 o
   7  -3  11       35.01       37.95      1.25 o
  -4  -2  11       69.76       72.57      2.09 o
  -3  -2  11        4.34        5.76      0.55 o
  -2  -2  11       39.64       36.21      1.47 o
  -1  -2  11       94.85       96.83      2.17 o
   0  -2  11       31.89       34.16      0.88 o
   1  -2  11        1.97        0.17      0.26 o
   2  -2  11       49.54       41.66      1.02 o
   3  -2  11       28.77       28.39      0.69 o
   4  -2  11        1.23        1.54      0.26 o
   5  -2  11        5.90        6.29      0.42 o
   6  -2  11       14.48       18.13      0.69 o
   7  -2  11       17.89       19.54      0.77 o
  -4  -1  11        2.54        1.24      0.44 o
  -3  -1  11       48.92       47.39      1.37 o
  -2  -1  11       58.43       60.19      1.56 o
  -1  -1  11       18.89       14.38      0.69 o
   0  -1  11       30.87       28.34      0.89 o
   1  -1  11       13.34       12.12      0.60 o
   2  -1  11        9.29        9.68      0.48 o
   3  -1  11        1.33        1.75      0.25 o
   4  -1  11      216.04      193.22      3.21 o
   5  -1  11        5.65        7.92      0.43 o
   6  -1  11        6.00        5.44      0.40 o
   7  -1  11       30.98       33.16      0.87 o
   8  -1  11        2.00        2.57      0.37 o
  -4   0  11       28.01       25.98      1.65 o
  -3   0  11       41.16       36.35      1.10 o
  -2   0  11      102.48       99.59      2.18 o
  -1   0  11        0.98        0.14      0.30 o
   0   0  11       45.42       52.25      1.27 o
   1   0  11       97.97      101.91      2.08 o
   2   0  11       19.55       20.88      0.64 o
   3   0  11       30.88       27.09      0.68 o
   4   0  11       26.92       22.16      0.60 o
   5   0  11        0.11        0.46      0.21 o
   6   0  11        0.53        1.24      0.27 o
   7   0  11        5.68        6.74      0.43 o
   8   0  11       33.52       29.55      1.19 o
  -4   1  11        1.00        1.24      0.41 o
  -3   1  11        8.49        8.05      0.52 o
  -2   1  11       58.95       61.11      1.84 o
  -1   1  11       49.34       42.17      1.08 o
   0   1  11      181.97      188.49      3.59 o
   1   1  11      135.66      127.66      3.65 o
   2   1  11        1.93        2.80      0.40 o
   3   1  11        6.57        7.00      0.52 o
   4   1  11        0.92        0.99      0.78 o
   5   1  11      126.76      112.83      2.34 o
   6   1  11        6.06        4.06      0.41 o
   7   1  11       46.26       44.02      1.23 o
   8   1  11       13.42       12.18      0.72 o
  -3   2  11       14.72       17.65      1.08 o
  -2   2  11        1.54        1.62      0.52 o
  -1   2  11       78.71       84.52      7.85 o
   0   2  11        0.64        0.93      0.78 o
   1   2  11       15.32       18.35      1.40 o
   2   2  11       24.26       25.82      1.56 o
   3   2  11        4.97        4.35      0.78 o
   4   2  11        0.28       -0.47      0.47 o
   5   2  11       62.03       68.37      2.03 o
   6   2  11       91.42       96.40      2.74 o
   7   2  11        0.48        0.08      0.44 o
   8   2  11        3.71        4.22      0.58 o
  -3   3  11        0.47       -0.42      0.42 o
  -2   3  11       28.39       29.07      2.80 o
  -1   3  11       15.99       16.80      1.56 o
   0   3  11       12.87       14.31      1.40 o
   1   3  11       21.13       21.77      1.56 o
   2   3  11       43.48       46.19      2.33 o
   3   3  11       48.91       45.57      2.18 o
   4   3  11       20.60       21.77      1.40 o
   5   3  11       40.25       38.19      1.32 o
   6   3  11        6.18        7.54      0.66 o
   7   3  11        5.29        6.44      0.66 o
   8   3  11        0.60        1.40      0.55 o
  -2   4  11       16.15        8.87      1.40 o
  -1   4  11        0.25        0.78      0.93 o
   0   4  11       38.13       32.19      2.02 o
   1   4  11        2.21        2.02      0.78 o
   2   4  11        0.10        0.16      0.62 o
   3   4  11        4.12        4.35      0.78 o
   4   4  11       31.63       35.30      1.87 o
   5   4  11       30.12       34.22      1.71 o
   6   4  11        0.05       -0.02      0.37 o
   7   4  11        0.17        0.47      0.44 o
   8   4  11        0.35        0.28      0.49 o
  -1   5  11        8.88        3.42      1.09 o
   0   5  11       66.19       62.83      3.11 o
   2   5  11       10.01       14.62      1.24 o
   3   5  11       19.14       18.97      1.24 o
   4   5  11        0.92        1.24      0.62 o
   5   5  11       45.78       46.35      2.18 o
   6   5  11       15.37       17.23      0.97 o
   7   5  11       10.52       13.50      0.86 o
   8   5  11        8.72       10.31      0.86 o
   1   6  11       34.15       32.19      2.02 o
   2   6  11        0.25       -0.16      0.47 o
   3   6  11       12.53       11.66      1.09 o
   4   6  11        4.36        4.98      0.78 o
   5   6  11        1.23        2.02      0.62 o
   6   6  11        6.63        6.22      0.78 o
   7   6  11       17.86       18.67      1.01 o
   2   7  11        6.04        5.13      0.93 o
   3   7  11        0.01        0.16      0.47 o
   4   7  11        0.93        0.16      0.47 o
   5   7  11       11.31       11.51      0.93 o
   6   7  11       51.25       61.59      2.64 o
  -1  -6  12        3.99        2.96      1.09 o
   0  -6  12        0.22       -0.08      0.30 o
   1  -6  12       14.97       14.40      0.64 o
   2  -6  12        6.65        9.46      0.56 o
  -2  -5  12       72.12       84.92      2.54 o
  -1  -5  12        9.02        5.54      0.54 o
   0  -5  12        2.08        1.70      0.40 o
   1  -5  12        8.51       10.43      0.63 o
   2  -5  12        3.63        2.71      0.38 o
   3  -5  12        1.18        1.54      0.38 o
   4  -5  12       41.27       46.90      3.34 o
  -3  -4  12        0.15        0.00      0.40 o
  -2  -4  12        2.12        1.87      0.43 o
  -1  -4  12        7.74        6.86      0.54 o
   0  -4  12       17.42       17.81      0.77 o
   1  -4  12        1.10        2.60      0.67 o
   2  -4  12        1.00        1.04      0.38 o
   3  -4  12        5.39        4.58      0.40 o
   4  -4  12        1.39        2.81      0.41 o
   5  -4  12       24.83       27.52      0.95 o
  -3  -3  12       30.33       35.75      1.46 o
  -2  -3  12        3.57        5.35      0.56 o
  -1  -3  12        0.31       -0.22      0.30 o
   0  -3  12       16.30       15.84      0.72 o
   1  -3  12        1.54        1.00      0.35 o
   2  -3  12      132.33      119.27      2.28 o
   3  -3  12       79.62       84.20      1.50 o
   4  -3  12       51.55       54.71      1.53 o
   5  -3  12        0.71        0.45      0.29 o
   6  -3  12       19.09       18.53      0.77 o
  -3  -2  12        3.42        2.96      0.55 o
  -2  -2  12        9.37        8.79      0.66 o
  -1  -2  12       11.98       14.23      0.70 o
   0  -2  12        5.77        6.81      0.46 o
   1  -2  12        5.16        4.90      0.40 o
   2  -2  12       56.08       53.84      1.22 o
   3  -2  12        4.43        3.17      0.36 o
   4  -2  12        0.98        1.04      0.30 o
   5  -2  12        0.37        0.87      0.27 o
   6  -2  12        0.60        0.28      0.30 o
  -3  -1  12        0.02        0.05      0.41 o
  -2  -1  12       21.81       24.24      2.10 o
  -1  -1  12        5.19        4.88      0.45 o
   0  -1  12       12.15       13.88      0.64 o
   1  -1  12        0.92        0.67      0.30 o
   2  -1  12       90.93       87.20      1.72 o
   3  -1  12        3.36        4.90      0.37 o
   4  -1  12      117.06      117.40      2.10 o
   5  -1  12        1.60        1.70      0.30 o
   6  -1  12        5.33        5.31      0.39 o
   7  -1  12        8.79        8.07      0.47 o
  -3   0  12       52.44       48.77      1.81 o
  -2   0  12       61.63       69.66      1.72 o
  -1   0  12        2.02        3.01      0.67 o
   0   0  12        1.45        0.81      0.31 o
   1   0  12       71.99       71.58      1.62 o
   2   0  12        1.05        2.25      0.31 o
   3   0  12        4.53        4.41      0.64 o
   4   0  12        0.26        0.92      0.25 o
   5   0  12       20.44       20.76      0.79 o
   6   0  12        0.08        0.57      0.22 o
   7   0  12        6.03        5.34      0.37 o
  -2   1  12       18.35       17.99      0.69 o
  -1   1  12        2.77        3.10      0.35 o
   0   1  12       10.05       10.93      1.48 o
   1   1  12        9.04       10.10      0.78 o
   2   1  12       93.60       93.22      2.58 o
   3   1  12       53.91       60.39      1.75 o
   4   1  12        8.39        9.38      0.63 o
   5   1  12        6.83        6.47      0.49 o
   6   1  12        6.69        5.25      0.45 o
   7   1  12        0.54        0.85      0.49 o
  -2   2  12       39.44       43.71      3.27 o
  -1   2  12       12.74       19.15      1.01 o
   0   2  12       12.50       16.80      1.56 o
   1   2  12       21.88       23.48      1.71 o
   2   2  12        9.36        9.80      1.24 o
   3   2  12       43.99       39.04      2.18 o
   4   2  12        6.52        7.31      0.93 o
   5   2  12        1.11        2.02      0.78 o
   6   2  12        7.17        9.91      0.77 o
   7   2  12        0.02        0.23      0.44 o
   8   2  12        1.65        0.84      0.41 o
  -1   3  12        8.84        7.00      1.40 o
   0   3  12       15.97       18.35      1.71 o
   1   3  12       28.83       28.15      1.87 o
   2   3  12        0.56        1.24      0.78 o
   3   3  12        5.26        6.07      0.93 o
   4   3  12        1.46        2.80      0.78 o
   5   3  12       10.78       11.98      1.09 o
   6   3  12       13.72       13.79      0.93 o
   7   3  12        1.23        1.87      0.55 o
   8   3  12        9.99       10.26      1.24 o
  -1   4  12        0.84        0.78      0.93 o
   0   4  12       23.27       23.33      1.87 o
   1   4  12        3.58        3.11      0.93 o
   2   4  12       19.71       18.20      1.40 o
   3   4  12       25.32       27.06      1.71 o
   4   4  12        5.50        3.42      0.78 o
   5   4  12        0.39        1.56      0.62 o
   6   4  12       13.02       16.17      1.24 o
   7   4  12        0.08        0.24      0.62 o
   0   5  12        0.35        1.87      0.93 o
   1   5  12       13.74       12.91      1.40 o
   2   5  12        4.84        3.73      0.78 o
   3   5  12        5.67        6.22      0.93 o
   4   5  12       47.23       45.88      2.33 o
   5   5  12       23.50       23.48      1.56 o
   6   5  12        9.43        9.64      0.93 o
   7   5  12        4.04        5.75      0.93 o
   2   6  12       12.48       17.42      1.40 o
   3   6  12        6.47        9.02      1.09 o
   4   6  12       47.60       52.88      2.49 o
   5   6  12        2.82        4.04      0.78 o
   6   6  12        8.06        7.00      0.93 o
  -1  -4  13        0.00       -0.09      0.35 o
   0  -4  13       10.76        8.59      0.58 o
   1  -4  13        9.72       13.24      0.72 o
   2  -4  13       37.37       37.92      1.18 o
   3  -4  13        0.58       -0.23      0.44 o
  -1  -3  13        2.08        1.19      0.40 o
   0  -3  13        0.69        0.18      0.30 o
   1  -3  13        1.56        0.77      0.38 o
   2  -3  13        0.08       -0.18      0.30 o
   3  -3  13       12.04        9.16      0.62 o
   4  -3  13        0.27       -0.05      0.32 o
  -1  -2  13        1.36        0.85      0.35 o
   0  -2  13       40.17       39.59      1.06 o
   1  -2  13        1.60        3.81      0.41 o
   2  -2  13        0.96        0.92      0.32 o
   3  -2  13       42.76       36.51      1.00 o
   4  -2  13       19.65       20.37      0.83 o
   5  -2  13        1.05        0.82      0.32 o
  -2  -1  13       25.15       27.52      1.04 o
  -1  -1  13        4.25        3.49      0.75 o
   0  -1  13        6.36        6.90      0.54 o
   1  -1  13        2.55        1.49      0.39 o
   2  -1  13       76.91       82.04      1.69 o
   3  -1  13       38.33       38.96      1.01 o
   4  -1  13       23.67       29.44      0.94 o
   5  -1  13       10.99       12.59      0.55 o
   6  -1  13       11.37       10.88      0.52 o
  -1   0  13        0.48        0.53      0.34 o
   0   0  13       15.31       15.73      0.65 o
   1   0  13       45.80       40.94      1.11 o
   2   0  13       21.23       18.46      0.68 o
   3   0  13        2.53        2.76      0.36 o
   4   0  13        0.01        0.44      0.25 o
   5   0  13        2.71        3.09      0.35 o
   6   0  13        3.49        3.33      0.32 o
  -1   1  13        2.70        1.81      0.54 o
   0   1  13        0.02       -0.40      0.40 o
   1   1  13       14.09       11.63      1.87 o
   2   1  13      165.42      181.49      4.51 o
   3   1  13       15.09       15.66      0.89 o
   4   1  13       10.45       11.93      0.78 o
   5   1  13        0.16        0.04      0.37 o
   6   1  13        0.08       -0.10      0.34 o
  -1   2  13       33.04       35.46      2.64 o
   0   2  13        0.14        0.04      0.40 o
   1   2  13        0.01       -0.62      0.62 o
   2   2  13        8.94        9.02      1.24 o
   3   2  13        7.90       10.58      1.24 o
   4   2  13        0.97        0.93      0.78 o
   5   2  13        0.11        0.47      0.78 o
   6   2  13        1.42        2.33      0.78 o
   0   3  13        6.89        5.29      1.24 o
   1   3  13        9.40       11.51      1.40 o
   2   3  13        1.97        3.27      0.93 o
   3   3  13        0.05        0.00      0.62 o
   4   3  13       23.24       29.55      1.87 o
   5   3  13       11.09       13.84      1.40 o
   6   3  13        2.97        4.82      0.93 o
   1   4  13        2.60        1.40      0.78 o
   2   4  13       17.15       20.22      1.56 o
   3   4  13       13.65       13.84      1.40 o
   4   4  13        0.76        1.40      0.78 o
   5   4  13       19.64       23.80      1.71 o
   6   4  13        8.98       13.06      1.24 o
   3   5  13        0.18        0.31      0.62 o
   4   5  13        3.87        2.80      0.78 o
   5   5  13        0.01        0.78      0.62 o
   1  -2  14        2.77        4.34      0.47 o
   2  -2  14        0.01        0.13      0.32 o
   3  -2  14       13.68       16.81      0.75 o
   1  -1  14        3.71        4.96      0.62 o
   2  -1  14       14.83       15.95      0.64 o
   3  -1  14        0.01       -0.16      0.35 o
   4  -1  14       21.43       20.13      0.78 o
   1   0  14       22.40       25.09      0.83 o
   2   0  14        0.39       -0.42      0.42 o
   3   0  14       23.13       24.00      1.15 o
   4   0  14        0.22       -0.14      0.40 o
   5   0  14        0.08        0.00      0.47 o
   1   1  14        0.63        0.68      0.52 o
   2   1  14        3.03        4.35      0.86 o
   3   1  14       41.02       52.31      1.75 o
   4   1  14       20.70       26.87      2.80 o
   5   1  14        7.61        9.39      0.75 o
   2   2  14        0.00        0.78      0.93 o
   3   2  14       29.31       34.22      2.33 o
   4   2  14        0.02       -0.16      0.78 o
 
